# Supplementary material for: Effects of APOE4 allelic dosage on lipidomic signatures in the entorhinal cortex of aged mice
Source: Transl Psychiatry. 2022 Mar 29;12:129. doi: 10.1038/s41398-022-01881-6 (PMC8964762; doi:10.1038/s41398-022-01881-6)
Supplement: Supplementary file 2 — Extended Data File [file 41398_2022_1881_MOESM2_ESM.xlsx]

## Sheet: MICE
mol detected	Entorhinal Cortex																								Primary Visual Cortex																								mol%
	E3/3								E3/4								E4/4								E3/3								E3/4								E4/4
Sample	1	2	3	4	5	6	7	8	9	10	11	12	13	14	15	16	17	18	19	20	21	22	23	24	1	2	3	4	5	6	7	8	9	10	11	12	13	14	15	16	17	18	19	20	21	22	23	24	Sample
FC	9492.3	10305.1	11709.5	10290.5	9825.16	7660.45	8244.99	8971.01		10862.5		9719.3	8937.43	9479.02	9064.68	9011.97	11347.1	9073.45	10025.7	11074.6	9357.45	11086	9173.82	10544	9310.2	8787.77	7978.38	8217.93	7981.84	7807.86	8072.4		9352.26	8771.93	7247.53	8588.94	8963.65	9668.97	8335.85	8533.06	6875.74		9091.64	9356.14	8244.82	9111.39	8918.4	8499.44	FC
Chol 24-OH	0.248707	0.273256	0.393658	0.283847	0.451874	0.372075	0.437631	0.277776		0.333372		0.627264	0.447397	0.794166	0.474167	0.407779	0.367047	0.474085	0.369487	0.519633	0.499467	0.515815	0.538967	0.296075	0.297771	0.460263	0.298206	0.412566	0.231387	0.469264	0.398363		0.222362	0.624098	0.493318	0.333345	0.410912	0.426548	0.485257	0.305348	0.274701		0.39448	0.275193	0.271606	0.475033	0.375871	0.282994	Chol 24-OH
Chol 27-OH	0.268149	0.351567	0.360029	0.264755	0.551165	0.519661	0.514415	0.33157		0.334657		0.672714	0.606915	0.897071	0.506302	0.378626	0.335529	0.348638	0.795081	0.451958	0.826944	0.595195	0.544984	0.356939	0.345366	0.411907	0.343534	0.388579	0.261231	0.346179	0.346505		0.246373	0.527371	0.307063	0.232534	0.377352	0.505327	0.398598	0.26487	0.26098		0.334867	0.286599	0.28168	0.552727	0.398969	0.289513	Chol 27-OH
CE 16:0	0.0136209	0.0129836	0.00740512	0.01837	0.0196279	0.022172	0.045057	0.010569		0.00932527		0.0092889	0.0167891	0.0111164	0.0156646	0.00958125	0.0317145	0.0167661	0.010268	0.0172863	0.0109	0.0192976	0.0173564	0.0117754	0.0134959	0.0112282	0.0122599	0.00769274	0.0136284	0.00680932	0.014246		0.0100412	0.121365	0.010727	0.0109788	0.0108623	0.0120544	0.00996792	0.0106803	0.00714931		0.0124428	0.0144184	0.00392991	0.0173971	0.0544402	0.0093696	CE 16:0
CE 16:1	0.0191822	0.0206459	0.02617	0.0213169	0.0267257	0.0437905	0.136517	0.0208549		0.0247419		0.0154525	0.0311025	0.0164806	0.0485922	0.0159412	0.0337853	0.0432087	0.0248318	0.0420291	0.0125771	0.0405672	0.0325923	0.0266485	0.0303286	0.017041	0.0184358	0.0138399	0.0196984	0.0165511	0.0313922		0.0257783	0.0817298	0.0139064	0.0108665	0.0202967	0.0306057	0.0176126	0.0141795	0.0152152		0.0243846	0.0254797	0.0128558	0.0354239	0.0573288	0.0139893	CE 16:1
CE 18:0	0.00673784	0.0063075	0.010281	0.00473221	0.00724016	0.0069582	0.0118718	0.00747843		0.00558146		0.00586892	0.00495032	0.0062373	0.00642048	0.0031809	0.0107834	0.00507255	0.00470004	0.00503629	0.00685855	0.00425739	0.00574005	0.00617216	0.00660857	0.00696158	0.00312669	0.00528675	0.00508905	0.00447706	0.00395363		0.004337	0.0215363	0.00575103	0.00478367	0.00385685	0.00430199	0.00172551	0.00487701	0.00335399		0.00459994	0.00569783	0.00494007	0.00685992	0.0127163	0.00433989	CE 18:0
CE 18:1	0.0548292	0.0692002	0.0562234	0.0872941	0.0812953	0.131158	0.385516	0.0707447		0.0571627		0.0526413	0.0640277	0.0425408	0.119135	0.0506542	0.238623	0.103978	0.0691873	0.0928727	0.0471698	0.103768	0.0783803	0.0837379	0.0645264	0.0730762	0.0491112	0.0506726	0.0606868	0.0418271	0.0513956		0.057504	0.333677	0.0288441	0.039905	0.0549011	0.0694769	0.0448851	0.0777098	0.0458696		0.107451	0.0902034	0.0299424	0.103784	0.200361	0.0487374	CE 18:1
CE 18:2	0.377506	0.461598	0.527067	0.329365	0.663508	0.60148	1.92127	0.802338		0.513034		0.425958	0.606527	0.287907	1.37106	0.590145	0.949862	0.741863	0.532077	0.783898	0.26481	0.924292	1.00374	0.760239	0.807918	0.211471	0.304346	0.357298	0.370531	0.453105	0.745155		0.424411	0.379975	0.36526	0.349028	0.437549	0.561968	0.333022	0.194699	0.330131		0.283665	0.352001	0.289023	0.907333	0.490572	0.427171	CE 18:2
CE 20:1	0.00112284	0.0028593	0.000752269	0.00342899	0.00443406	0.0103524	0.00937065	0.00206221		0.000931654		0.00205485	0.00297817	0.00339236	0.00466682	0.00330524	0.00669703	0.00451666	0.00463385	0.00167605	0.00319546	0.00350204	0.00191627	0.00609403	0.00460861	0.00481295	0.00413827	0.00364198	0.00508905	0.00354786	0.00301724		0.00104088	0.0304943	0.00234776	0.00130131	0.00202485	0.00596413	0.00220482	0.00288164	0.00167205		0.00605782	0.0106204	0.000681389	0.00383348	0.0074969	0.00211208	CE 20:1
CE 20:2	0.00190024	0.00462376	0.002983	0.00487679	0.00476913	0.00881889	0.0157287	0.00264258		0.00184797		0.00105225	0.00305454	0.00181703	0.00422169	0.0022716	0.00352298	0.00440518	0.00324369	0.00202615	0.000779381	0.00883131	0.00296597	0.00470984	0.00268888	0.00515673	0.002391	0.00270187	0.0037812	0.00344578	0.000520214		0.00406105	0.0181516	0.00132532	0.00200201	0.000313488	0.00369305	0.00184451	0.00576762	0.00155948		0.006891	0.00465114	0.000307341	0.00302643	0.00954575	0.000522321	CE 20:2
CE 20:3	0.0172163	0.0173889	0.0164536	0.0160381	0.0265031	0.0383468	0.110432	0.0200505		0.0265538		0.0112501	0.0296933	0.0181182	0.0466488	0.015274	0.0156547	0.0256095	0.0169365	0.0244924	0.00935872	0.0314352	0.0245782	0.027695	0.0274998	0.0096793	0.0126764	0.0167392	0.0117973	0.00991965	0.0262436		0.0187629	0.0652224	0.0138154	0.0143234	0.015842	0.0236396	0.0151314	0.0156466	0.0112021		0.0186895	0.0193221	0.0101089	0.0236667	0.0257686	0.00904737	CE 20:3
CE 20:4	0.529084	0.508168	0.737375	0.28252	0.728593	0.805175	2.48627	0.911809		0.798441		0.62715	0.849332	0.545504	2.03113	0.656595	0.485035	0.741389	0.55514	0.90163	0.424785	0.821941	1.06146	1.0826	0.853943	0.370157	0.45976	0.428293	0.374903	0.452692	0.860811		0.52757	0.592616	0.495486	0.458894	0.532475	0.613465	0.446029	0.18593	0.247886		0.334981	0.391284	0.35303	0.786945	0.51217	0.469426	CE 20:4
CE 22:4	0.00236419	0.00556405	0.00498701	0.0103187	0.00897841	0.0227414	0.0197597	0.00600351		0.00465792		0.00663351	0.00633816	0.00431754	0.00623424	0.00403751	0.0037458	0.00548948	0.00410426	0.00522055	0.00550288	0.0147635	0.00264845	0.00486585	0.00660857	0.00584429	0.00371275	0.00270212	0.00844974	0.00334692	0.00318189		0.00301917	0.080158	0.00413206	0.00250252	0.00327832	0.00931164	0.00575171	0.00553152	0.00106403		0.00932585	0.00586249	0.000912129	0.00928106	0.0360447	0.00173097	CE 22:4
CE 22:5	0.00966597	0.0145902	0.0235395	0.0186413	0.0234539	0.059569	0.0755676	0.0198511		0.0183382		0.0160309	0.0306452	0.0158356	0.0370277	0.0194693	0.0138899	0.0235561	0.0182044	0.019531	0.0144695	0.0244456	0.0221482	0.0239303	0.02513	0.0164457	0.0162907	0.0181159	0.0156512	0.0151782	0.020704		0.0126662	0.231001	0.0101469	0.0102515	0.0147861	0.0200434	0.0120685	0.0144998	0.00903394		0.0168476	0.0198979	0.00820257	0.0342869	0.111504	0.00938424	CE 22:5
CE 22:6	0.170875	0.170073	0.219081	0.108708	0.221731	0.348557	0.654821	0.201646		0.192302		0.182417	0.237912	0.174861	0.499162	0.192929	0.151507	0.274151	0.191549	0.291723	0.140874	0.320662	0.300418	0.243339	0.275601	0.122528	0.131127	0.123032	0.189002	0.147106	0.203242		0.170878	2.0565	0.130915	0.126983	0.136364	0.218269	0.154446	0.0625386	0.0785011		0.158791	0.146771	0.0933281	0.36607	0.827169	0.112488	CE 22:6
DAG 28:0/14:0	0.0383573	0.0458162	0.0375344	0.0450116	0.0409806	0.0353299	0.0350493	0.0429775		0.0337596		0.0331916	0.0337079	0.0274676	0.0347188	0.0320848	0.0349565	0.0246518	0.0363772	0.0338373	0.0333168	0.0365996	0.0369821	0.0347676	0.0352065	0.0456575	0.0395949	0.0422361	0.0569247	0.0364808	0.0440183		0.0329427	0.0298012	0.0376057	0.0378773	0.0384493	0.0364319	0.0384475	0.0406057	0.0423422		0.0342111	0.0361624	0.0445408	0.0262453	0.0392746	0.03806	DAG 28:0/14:0
DAG 30:0/14:0	0.0156236	0.0169345	0.0116161	0.0140052	0.0182414	0.013359	0.0119832	0.018591		0.0149852		0.0110955	0.00978484	0.00804201	0.00997428	0.0111433	0.00910374	0.0100205	0.0141746	0.011025	0.0113156	0.0100165	0.0130453	0.00887718	0.0106031	0.0119518	0.0114073	0.0134273	0.0150741	0.0120546	0.0147341		0.00777971	0.00744137	0.0114513	0.0165988	0.0138912	0.0106494	0.0105017	0.0103184	0.00806123		0.00819262	0.00736128	0.0157273	0.0102233	0.0163567	0.0120502	DAG 30:0/14:0
DAG 30:1/14:0	0.00146181	0.00140827	0.00106789	0.00140111	0.00255023	0.0003854	0.00196151	0.00118998		0.00122383		0.00187171	0.00163317	0.00107017	0.00181247	0.00147263	0.000860115	0.000759327	0.00170848	0.00206057	0.00170158	0.00159663	0.000967875	0.000913193	0.00148035	0.00115727	0.00127016	0.000885756	0.0014666	0.00114271	0.00100652		0.00165844	0.000645771	0.00143113	0.0014573	0.00106556	0.000969431	0.0006451	0.00109957	0.000889535		0.00125694	0.000612082	0.00147797	0.000920262	0.0021367	0.00126683	DAG 30:1/14:0
DAG 32:0/16:0	0.39663	0.455708	0.371304	0.429505	0.448501	0.377362	0.352596	0.466309		0.439753		0.336708	0.331079	0.256396	0.408126	0.315363	0.359297	0.261265	0.37209	0.385112	0.35581	0.401508	0.345076	0.362319	0.282541	0.362265	0.323512	0.469099	0.417699	0.406559	0.418886		0.254867	0.191641	0.399268	0.432823	0.4202	0.301161	0.352701	0.350833	0.260902		0.248871	0.286142	0.51726	0.236961	0.397032	0.398233	DAG 32:0/16:0
DAG 32:1/16:0	0.0362863	0.0407174	0.0275661	0.031272	0.0383822	0.0293756	0.0342765	0.0386662		0.0370454		0.0256904	0.0256229	0.018621	0.0368198	0.0281881	0.0245257	0.0229687	0.0247611	0.0287478	0.0269766	0.0320305	0.026532	0.030074	0.0228643	0.0256264	0.0348886	0.0360696	0.038424	0.0345645	0.0352296		0.0205813	0.0142626	0.0277741	0.0347439	0.0385463	0.0261897	0.0271691	0.0265136	0.0163026		0.0196824	0.0240293	0.0354839	0.0226393	0.0285272	0.0256911	DAG 32:1/16:0
DAG 32:2/16:1	0.007782	0.00746606	0.00775649	0.00690116	0.0139948	0.00865002	0.00891778	0.0104159		0.0090103		0.00794025	0.0087572	0.00492561	0.0118607	0.0064253	0.0055414	0.00686945	0.0067161	0.00954282	0.00613871	0.00809199	0.00783092	0.00616405	0.00528172	0.00592153	0.00835767	0.00746782	0.0071402	0.0112991	0.00744215		0.00533058	0.00478951	0.00578284	0.00826205	0.00789025	0.00983685	0.00754927	0.00762202	0.0058667		0.0061295	0.0056508	0.00826122	0.00419062	0.00632662	0.00654911	DAG 32:2/16:1
DAG 34:0/16:0	0.225841	0.212283	0.257418	0.174367	0.270677	0.322368	0.271183	0.298776		0.276177		0.263614	0.23083	0.226693	0.33077	0.275868	0.242989	0.25005	0.237593	0.282523	0.262656	0.278654	0.2681	0.303468	0.211115	0.240442	0.22176	0.334463	0.280005	0.261489	0.243306		0.206564	0.164723	0.211508	0.303887	0.269601	0.238932	0.23958	0.240085	0.154081		0.165763	0.24276	0.277863	0.223498	0.285537	0.242135	DAG 34:0/16:0
DAG 34:1/16:0	0.417248	0.410713	0.324221	0.440641	0.451206	0.343445	0.392993	0.530132		0.429534		0.355021	0.308845	0.307805	0.468416	0.388083	0.374738	0.37238	0.358756	0.380101	0.32111	0.417201	0.332596	0.383408	0.343792	0.301892	0.386882	0.471524	0.45353	0.360411	0.464037		0.286692	0.251423	0.35433	0.460469	0.448656	0.284752	0.331044	0.308134	0.19714		0.285822	0.345043	0.487513	0.456116	0.408674	0.404332	DAG 34:1/16:0
DAG 34:2/16:0	0.045272	0.0444312	0.0427164	0.0619808	0.0650493	0.0427026	0.0612745	0.0656867		0.0370609		0.0554299	0.0411223	0.028686	0.0629623	0.040044	0.047037	0.0380806	0.0457196	0.0576431	0.0334894	0.0451746	0.0374402	0.0501749	0.0508919	0.0327158	0.0371431	0.0466436	0.045261	0.0580041	0.0417796		0.0218897	0.0161566	0.0473813	0.0524204	0.0512229	0.0332355	0.0265361	0.0427684	0.0234647		0.0297777	0.0343435	0.075301	0.0317579	0.0369789	0.0395405	DAG 34:2/16:0
DAG 34:2/16:1	0.0472295	0.0464952	0.0391669	0.0383207	0.0522912	0.0365459	0.0408277	0.0514498		0.0504761		0.037992	0.0348666	0.0253317	0.0510296	0.0312475	0.0358374	0.0379122	0.0439504	0.0406879	0.0386451	0.0536684	0.0335888	0.0388678	0.0377545	0.0320753	0.0440493	0.0429083	0.0435955	0.03747	0.0533678		0.0349318	0.034153	0.0488448	0.0461112	0.0521932	0.0309272	0.0320184	0.0349613	0.0248011		0.0295067	0.0432872	0.0366958	0.0496092	0.0372969	0.0370928	DAG 34:2/16:1
DAG 36:1/18:0	0.219487	0.132824	0.108681	0.167637	0.187974	0.2302	0.181975	0.225897		0.322088		0.200394	0.123899	0.22449	0.143691	0.14729	0.210587	0.25066	0.171086	0.149636	0.145715	0.20803	0.166098	0.240785	0.231309	0.0992931	0.261908	0.167836	0.175072	0.143571	0.195993		0.154788	0.275001	0.129589	0.154914	0.166609	0.191238	0.102667	0.113356	0.115565		0.166376	0.280923	0.118189	0.566081	0.172152	0.0958822	DAG 36:1/18:0
DAG 36:2/18:0	0.00986342	0.0121603	0.0100631	0.0166326	0.0136218	0.0127562	0.0197566	0.0244262		0.0163799		0.0118563	0.0112798	0.00715973	0.0175519	0.0129885	0.0204313	0.011232	0.0123013	0.0167886	0.00806934	0.0117207	0.00856748	0.0148204	0.0166586	0.0111914	0.0122753	0.0140813	0.0141989	0.016283	0.0140039		0.0100097	0.00716145	0.016434	0.0145423	0.0111123	0.0110496	0.00477852	0.00812183	0.00679859		0.00580078	0.00961702	0.0259029	0.0178525	0.0100258	0.0160634	DAG 36:2/18:0
DAG 36:2/18:1	0.147194	0.127111	0.0963699	0.12206	0.167296	0.10419	0.154	0.182245		0.176587		0.126621	0.133827	0.12489	0.141335	0.10618	0.124265	0.141669	0.132633	0.140732	0.126108	0.146655	0.101602	0.147308	0.165826	0.11115	0.155048	0.176841	0.157513	0.132931	0.166791		0.114414	0.148741	0.131114	0.129615	0.151417	0.127933	0.0997442	0.103978	0.103249		0.110873	0.16553	0.131052	0.337872	0.156017	0.108111	DAG 36:2/18:1
DAG 36:3/18:1	0.0222497	0.0194028	0.019493	0.0239612	0.0388104	0.0201264	0.0411512	0.0366		0.0203888		0.0372564	0.0317133	0.0175211	0.0345299	0.0212396	0.0230962	0.0181178	0.040836	0.0460589	0.0214013	0.0301545	0.0214546	0.0222401	0.0317882	0.0171618	0.0181633	0.0193024	0.0199573	0.0268051	0.0245362		0.0123561	0.00871234	0.0261976	0.0239767	0.0256497	0.021493	0.0107756	0.0183428	0.0170706		0.0182531	0.020087	0.0296871	0.0202264	0.0152555	0.0186731	DAG 36:3/18:1
DAG 38:1/18:0	0.00667889	0.00640735	0.00262988	0.00663645	0.00768641	0.00685778	0.00554905	0.006063		0.0144362		0.00772389	0.00335152	0.00946421	0.00355374	0.00419264	0.00765687	0.0213572	0.00506572	0.00385047	0.0032979	0.00517089	0.00569971	0.00909388	0.0096098	0.0033523	0.0102883	0.00477814	0.00690166	0.00504678	0.00628033		0.00732581	0.0238563	0.00290536	0.00574994	0.00564136	0.0079833	0.00288298	0.00523773	0.00627008		0.00891387	0.0126237	0.00247398	0.034179	0.00803088	0.00159887	DAG 38:1/18:0
DAG 38:2/18:0	0.00740538	0.0055002	0.00577498	0.00652593	0.00676701	0.00616478	0.00794786	0.0106254		0.00581155		0.00743562	0.00569223	0.00687544	0.00675514	0.00858248	0.00672702	0.00875773	0.00619043	0.00819413	0.00546748	0.00772305	0.00739771	0.00718415	0.00507705	0.00334742	0.00649373	0.00667177	0.00593057	0.0070181	0.00521323		0.00485834	0.00551934	0.00515205	0.00795449	0.00373452	0.00489157	0.00399437	0.0035725	0.00472828		0.00467764	0.00557937	0.00607792	0.00827035	0.00491336	0.00452048	DAG 38:2/18:0
DAG 38:2/18:1	0.0120385	0.00978273	0.00666863	0.00897378	0.0140129	0.0102986	0.00829344	0.0115154		0.0185666		0.011752	0.00668502	0.0135278	0.00696699	0.00898143	0.0125943	0.0282754	0.0119433	0.00982995	0.00545299	0.0112671	0.00914104	0.0141735	0.0196081	0.0060663	0.0214363	0.0118346	0.013341	0.00988302	0.0148267		0.0113603	0.0263423	0.00744414	0.0112591	0.0115182	0.0186485	0.00613782	0.0130676	0.00759487		0.0122275	0.0256806	0.00676309	0.05925	0.0126939	0.00682924	DAG 38:2/18:1
DAG 38:3/18:0	0.0454248	0.0684524	0.049929	0.0496594	0.067223	0.0461926	0.0636713	0.0590565		0.0614418		0.0621091	0.0500571	0.043893	0.0508843	0.0466836	0.0371265	0.0580783	0.055416	0.0556799	0.0439278	0.0609323	0.0456166	0.0478803	0.0415574	0.0385931	0.0436486	0.0541737	0.0357842	0.0318392	0.0439294		0.0410247	0.0290062	0.0366076	0.0494574	0.0335483	0.0408684	0.0351546	0.0271455	0.032277		0.0303358	0.0376028	0.0462333	0.0512006	0.0411241	0.029312	DAG 38:3/18:0
DAG 38:3/18:1	0.00259419	0.00312949	0.00414885	0.00259473	0.00389203	0.00227443	0.00152969	0.0053644		0.00250204		0.00324753	0.00298492	0.00172969	0.00373701	0.00242795	0.00264736	0.00388737	0.00283607	0.00350833	0.00247878	0.00259452	0.0025687	0.00308203	0.00295124	0.00273525	0.00246102	0.0040187	0.00358234	0.00387002	0.0035353		0.0026553	0.00217529	0.00201642	0.00343196	0.00332355	0.00244713	0.0022627	0.00284628	0.0013517		0.00174108	0.00332251	0.00256225	0.00338154	0.00214292	0.00276406	DAG 38:3/18:1
DAG 38:4/18:0	0.453807	0.518444	0.405056	0.38998	0.49543	0.217291	0.403181	0.472861		0.447745		0.486995	0.390272	0.344564	0.395444	0.365495	0.268243	0.400447	0.500506	0.471432	0.357384	0.510213	0.397994	0.350704	0.31683	0.275113	0.297777	0.384023	0.332574	0.207108	0.306379		0.338659	0.189368	0.227924	0.361465	0.255431	0.267894	0.31371	0.262048	0.188433		0.239727	0.25612	0.271634	0.321515	0.344321	0.217109	DAG 38:4/18:0
DAG 38:4/18:1	0.0132252	0.0104942	0.0115782	0.0142785	0.0141903	0.0118185	0.0166046	0.0182869		0.0134643		0.012051	0.0128835	0.0123668	0.0122433	0.0119423	0.00839289	0.0138743	0.0129624	0.0120594	0.00985863	0.0142245	0.0118598	0.0115481	0.0100744	0.00949269	0.0114823	0.0152204	0.00908718	0.00926036	0.0118268		0.0107716	0.0057246	0.00962057	0.0100484	0.013121	0.010782	0.00817127	0.0090419	0.0070951		0.00938127	0.00850818	0.0117938	0.0118209	0.0119265	0.0104231	DAG 38:4/18:1
DAG 40:4/18:0	0.0222892	0.0246459	0.0247662	0.0201332	0.0233955	0.025888	0.0282108	0.030929		0.0272991		0.0271235	0.0261518	0.0243829	0.0266285	0.0230544	0.0222135	0.0288099	0.0260336	0.0279538	0.0228998	0.0290322	0.0208906	0.0262273	0.0286543	0.0182201	0.0253513	0.0280817	0.0249603	0.0149247	0.0266564		0.01888	0.0206215	0.0153666	0.0189989	0.0206543	0.0224641	0.020808	0.0164395	0.0160376		0.0214011	0.0268205	0.0233856	0.0359836	0.0288199	0.0212469	DAG 40:4/18:0
DAG 40:5/18:0	0.00513627	0.00464943	0.00480799	0.00540365	0.00576992	0.0050483	0.00678994	0.00666375		0.00492553		0.00547253	0.00398637	0.00505678	0.00519045	0.00606064	0.00416629	0.00500607	0.005064	0.00625208	0.00380142	0.00649509	0.00548618	0.00520908	0.00546815	0.00679942	0.00624714	0.00724903	0.00717783	0.00612319	0.00603735		0.00564632	0.0041642	0.00630657	0.00628139	0.00637498	0.00395847	0.00645158	0.00407926	0.00362515		0.00399544	0.00424562	0.0066672	0.00734117	0.00321165	0.00549591	DAG 40:5/18:0
DAG 40:5/18:1	0.00720158	0.00675176	0.00608308	0.00471791	0.00697689	0.00588638	0.0101917	0.00918279		0.00729433		0.00763735	0.00679533	0.00581065	0.007939	0.00625788	0.00710933	0.00721695	0.00770866	0.00757801	0.00306986	0.00797131	0.00571763	0.0073514	0.00795201	0.00509378	0.00815626	0.00762088	0.00428478	0.0060066	0.00916025		0.00427748	0.0064108	0.00500005	0.00770743	0.00601283	0.00490421	0.00552439	0.00444826	0.00341502		0.0040456	0.00682086	0.0061293	0.00983463	0.0066015	0.0061485	DAG 40:5/18:1
DAG 40:6/18:0	0.0427795	0.0496471	0.0459962	0.0398424	0.0465678	0.0434582	0.0489366	0.0546245		0.0589191		0.056577	0.0440382	0.0435389	0.0495231	0.0391827	0.0453869	0.0395075	0.0423323	0.0446064	0.0424868	0.049187	0.0435185	0.0558189	0.0590771	0.0498866	0.0525348	0.0901517	0.0640416	0.0609184	0.0639589		0.0540238	0.0392968	0.0720568	0.0602069	0.0535066	0.0475599	0.0676639	0.0622507	0.0350308		0.0381692	0.0592587	0.0637447	0.0616944	0.0440318	0.0496334	DAG 40:6/18:0
DAG 40:6/18:1	0.00165494	0.00109873	0.00169672	0.00226952	0.00264864	0.00366902	0.00303518	0.00162196		0.00136397		0.00269686	0.00173448	0.00165996	0.002337	0.00182957	0.00167968	0.00255239	0.00136795	0.00131742	0.00179299	0.00338431	0.00188611	0.00171224	0.00178503	0.00234388	0.00189854	0.00408198	0.00169666	0.00105042	0.00157737		0.00156196	0.00123038	0.00177541	0.00259174	0.000989453	0.000969431	0.000702469	0.0016183	0.00220519		0.00244691	0.00142825	0.00239842	0.00191435	0.00219394	0.00143038	DAG 40:6/18:1
TAG 48:0/16:0	0.275606	0.475535	0.44961	0.325421	0.37478	0.348357	0.360144	0.319215		0.368025		0.462813	0.402619	0.559682	0.529201	0.310212	0.292101	0.452165	0.430603	0.417249	0.467081	0.493416	0.486664	0.480291	0.258104	0.391142	0.275896	0.37876	0.238715	0.358079	0.317049		0.260545	0.291438	0.280128	0.309874	0.301578	0.449769	0.412525	0.295358	0.170364		0.336726	0.281012	0.36175	0.228393	0.433333	0.306965	TG 48:0/16:0
TAG 48:1/16:0	0.0416478	0.063671	0.0503474	0.0342115	0.0623546	0.0480264	0.0808105	0.0469673		0.0507115		0.0893539	0.124812	0.0539836	0.104022	0.0477593	0.0307207	0.0901677	0.101804	0.0749661	0.0588414	0.0635709	0.052951	0.0504984	0.0455469	0.0414165	0.0392833	0.0508739	0.0396326	0.0670724	0.0681082		0.0429132	0.0397267	0.0519531	0.0400168	0.0403173	0.0642538	0.0455664	0.0384524	0.0478238		0.0771245	0.0441323	0.0430139	0.0392402	0.0467488	0.0399326	TG 48:1/16:0
TAG 50:0/16:0	0.146962	0.204562	0.20328	0.162761	0.170304	0.141093	0.171933	0.151197		0.163837		0.208071	0.179255	0.222458	0.221428	0.169182	0.148758	0.19625	0.196016	0.205197	0.228114	0.206511	0.199589	0.221351	0.121224	0.194102	0.12312	0.209566	0.130181	0.168857	0.148172		0.146323	0.13832	0.123495	0.172062	0.15573	0.227924	0.190522	0.140669	0.0790607		0.147142	0.146526	0.164038	0.130032	0.185317	0.141632	TG 50:0/16:0
TAG 50:1/16:1	0.00800349	0.0121253	0.0132645	0.00849647	0.0109886	0.00983588	0.0133164	0.00953073		0.01168		0.0127841	0.0116784	0.0135809	0.0173071	0.00926778	0.00773151	0.0131271	0.0136955	0.0142247	0.014252	0.0129907	0.0113952	0.0152779	0.00959474	0.0100413	0.00918356	0.012629	0.00973927	0.0117881	0.010694		0.00994086	0.00903618	0.00888666	0.0110982	0.01035	0.0122018	0.0116199	0.00832065	0.0076032		0.0120022	0.00961841	0.0106284	0.00808983	0.0112656	0.0096607	TG 50:1/16:1
TAG 50:2/16:1	0.0238802	0.0397294	0.0272581	0.0139603	0.0401607	0.0284729	0.0555748	0.0305837		0.0317177		0.0904305	0.121766	0.0290502	0.0666712	0.0242682	0.0214721	0.0541423	0.0783137	0.044203	0.0350976	0.0342892	0.0275427	0.0253998	0.0253751	0.0217168	0.0232201	0.0263186	0.023863	0.0424967	0.0485815		0.0271711	0.0235896	0.0361443	0.0259824	0.0225052	0.0395551	0.0224952	0.0197228	0.0345767		0.0592015	0.0233099	0.0196289	0.0245168	0.0236821	0.018422	TG 50:2/16:1
TAG 50:3/16:1	0.0665088	0.079126	0.0448229	0.0113994	0.107853	0.0654181	0.153115	0.0770633		0.0585718		0.303821	0.635091	0.0434316	0.156365	0.0538989	0.0320233	0.144598	0.278397	0.104417	0.0829645	0.0779886	0.0597075	0.0258204	0.0397466	0.0188013	0.0248367	0.0243347	0.0432388	0.149821	0.164883		0.0514309	0.0262778	0.111219	0.0643303	0.0342784	0.0879971	0.0266069	0.0133935	0.0941957		0.192691	0.028315	0.0355264	0.0487562	0.0248622	0.0178264	TG 50:3/16:1
TAG 52:0/18:0	0.0354951	0.0417821	0.0445828	0.0323606	0.0393737	0.0276752	0.0369432	0.0372619		0.0394143		0.0449606	0.0376728	0.0535923	0.0531321	0.0400739	0.0351234	0.0423774	0.0458192	0.0395036	0.0444897	0.0438609	0.0424408	0.0577482	0.0324211	0.0397891	0.0320314	0.0512538	0.030974	0.0367763	0.0339002		0.0343594	0.0332945	0.0315262	0.0404072	0.0383975	0.0491614	0.0419901	0.0315761	0.0200682		0.0367242	0.04088	0.0365254	0.0449266	0.0430171	0.0340719	TG 52:0/18:0
TAG 52:1/18:0	0.0704169	0.0968644	0.0946108	0.0803868	0.0896045	0.0717898	0.0921709	0.0787313		0.0881196		0.111821	0.0916674	0.1265	0.117884	0.0890835	0.0798739	0.107857	0.0982349	0.108737	0.109626	0.106141	0.0925459	0.113598	0.0879923	0.0961341	0.0816978	0.106697	0.0711543	0.091829	0.0884024		0.0891532	0.0793345	0.0667517	0.0819271	0.0822904	0.110005	0.0981039	0.0766445	0.05016		0.10105	0.0926461	0.0788181	0.0932883	0.0926928	0.0796562	TG 52:1/18:0
TAG 52:2/18:0	0.00676732	0.00909822	0.00670762	0.00657151	0.00877742	0.0082089	0.0129002	0.00863986		0.00720273		0.0156465	0.0132615	0.00850083	0.0159242	0.00683284	0.00718614	0.0133191	0.0163808	0.0141349	0.00929876	0.00991428	0.0081181	0.00778405	0.0100904	0.00759542	0.00741728	0.00811259	0.00730688	0.0120972	0.0102342		0.00808129	0.00783771	0.00802619	0.00918758	0.00791802	0.0110898	0.0064411	0.00862379	0.00989459		0.0163922	0.00933219	0.00711361	0.00777837	0.00747696	0.00594397	TG 52:2/18:0
TAG 52:3/18:1	0.0662599	0.0864425	0.0528566	0.023507	0.0892874	0.0464475	0.142438	0.0952032		0.0620002		0.272881	0.392786	0.0397648	0.152765	0.0490013	0.0485734	0.125779	0.279517	0.117091	0.0799449	0.0699376	0.0566464	0.0357187	0.0472524	0.0225652	0.0313516	0.0308426	0.0389844	0.0872192	0.126448		0.0537495	0.035573	0.108889	0.0697654	0.0404474	0.104933	0.0374094	0.0280868	0.132119		0.246215	0.0406752	0.0391925	0.0488381	0.0306179	0.0308055	TG 52:3/18:1
TAG 52:4/18:1	0.0295915	0.0366916	0.0200743	0.00424231	0.035557	0.0155665	0.0646004	0.0416393		0.0271839		0.145089	0.239447	0.0152929	0.0577885	0.0224957	0.0160245	0.0617105	0.130551	0.0449636	0.0402051	0.0339704	0.0262816	0.0130608	0.0159884	0.00565404	0.0101613	0.0102212	0.0117955	0.0301418	0.0591008		0.0189307	0.00972588	0.0490434	0.0318948	0.0155124	0.0430536	0.0123611	0.00680781	0.0469207		0.113661	0.0112155	0.0145408	0.0212994	0.0104228	0.00853304	TG 52:4/18:1
TAG 52:5/18:1	0.00173923	0.00250666	0.00153924	0.000259195	0.00264167	0.00139145	0.00489446	0.00319055		0.00178593		0.00884277	0.0130423	0.00116954	0.00410663	0.00171703	0.00154855	0.00440998	0.00891199	0.0031157	0.00371354	0.0026837	0.00175793	0.00106561	0.00118325	0.000456794	0.000547573	0.000889158	0.000819835	0.00214619	0.004644		0.00153638	0.000662668	0.00245338	0.00218712	0.00137463	0.00328133	0.00130695	0.000696795	0.00297342		0.00876714	0.000923883	0.00105235	0.00194313	0.000626359	0.000939466	TG 52:5/18:1
TAG 52:5/20:4	0.00357876	0.00512612	0.00489363	0.0029793	0.00345737	0.00462585	0.00728145	0.00405245		0.0043151		0.00880067	0.00869859	0.00699313	0.00796258	0.0045206	0.00452237	0.00608035	0.00692033	0.00544052	0.00650569	0.00642631	0.00555438	0.00878993	0.00424149	0.00479467	0.00483551	0.00587463	0.00420583	0.0057821	0.00479549		0.00484862	0.00445065	0.00340441	0.00490664	0.00518886	0.00623397	0.00524252	0.00435085	0.00220173		0.00509227	0.00462833	0.00443139	0.00372994	0.00583404	0.00527961	TG 52:5/20:4
TAG 54:0/18:0	0.00255942	0.0026843	0.00273086	0.00307748	0.00399253	0.00362411	0.00218118	0.00506977		0.00309243		0.00417055	0.00500419	0.00357278	0.00333568	0.0028885	0.00340768	0.00657386	0.00336189	0.003704	0.00511821	0.00339199	0.00352663	0.00472628	0.00421919	0.00329936	0.00452049	0.00468975	0.00368245	0.00420948	0.00410313		0.00308184	0.00442499	0.00355679	0.00369583	0.00391108	0.0041063	0.00419047	0.00365653	0.00227218		0.00348868	0.00368535	0.00410653	0.00568104	0.00364968	0.0037861	TG 54:0/18:0
TAG 54:1/18:0	0.0046681	0.00602185	0.00537391	0.00487784	0.00686727	0.0055275	0.00579426	0.00478751		0.00678151		0.00680507	0.00485709	0.0072883	0.00687199	0.00659534	0.00504805	0.00783118	0.00607601	0.00596287	0.0063596	0.00669383	0.00570303	0.00714131	0.00928267	0.0074859	0.00700933	0.00806512	0.00625749	0.00583401	0.00622224		0.00649616	0.0090701	0.00630166	0.00710948	0.00591804	0.00819857	0.0059115	0.00600384	0.00488632		0.00877113	0.0106776	0.00537339	0.01385	0.00814441	0.00547164	TG 54:1/18:0
TAG 54:2/18:0	0.00608481	0.0130609	0.0068345	0.00593405	0.0125211	0.0134119	0.0108463	0.00754978		0.00787122		0.0125133	0.0114365	0.00885886	0.0117292	0.00629847	0.00793239	0.0130621	0.0149003	0.0118822	0.00825338	0.01351	0.00843728	0.0120163	0.0145317	0.0133617	0.0129944	0.0117048	0.0133294	0.00871768	0.00998138		0.0136402	0.0158647	0.00730354	0.00826462	0.00766429	0.0145516	0.0087699	0.0104985	0.0140962		0.0229293	0.0158822	0.0066378	0.0160601	0.0103726	0.00605103	TG 54:2/18:0
TAG 54:3/18:0	0.00694941	0.00911837	0.00814906	0.00374752	0.0074409	0.0057702	0.0138856	0.00815912		0.00651341		0.0179652	0.0141648	0.00638334	0.013928	0.00633135	0.00656279	0.0128692	0.0187832	0.0135381	0.00909677	0.00955333	0.00770338	0.00679819	0.00718537	0.00557223	0.00546531	0.00514497	0.00468522	0.00775732	0.00873864		0.00568471	0.00478306	0.00703391	0.00768477	0.00563337	0.0110823	0.00581581	0.00330203	0.0117969		0.0162465	0.00638605	0.00543519	0.00527509	0.00506537	0.00449447	TG 54:3/18:0
TAG 54:4/18:1	0.0598612	0.0809302	0.0400237	0.0131336	0.066469	0.031543	0.124017	0.0959094		0.0570909		0.296458	0.331613	0.0307398	0.114447	0.0348122	0.0515092	0.104542	0.280859	0.101996	0.0885974	0.0524515	0.0455999	0.0275464	0.0350017	0.0137381	0.0213374	0.019616	0.0231316	0.0565526	0.10568		0.0414105	0.0231509	0.0863709	0.0660191	0.0313314	0.0880173	0.0252336	0.0158933	0.134189		0.276235	0.0288467	0.0293747	0.0336661	0.0196002	0.0205466	TG 54:4/18:1
TAG 54:4/20:4	0.0318251	0.0439006	0.049838	0.0260098	0.037384	0.0302388	0.0410658	0.0316883		0.0357099		0.0500056	0.0441167	0.0577508	0.061126	0.031969	0.0326682	0.0454641	0.0458227	0.0459902	0.0491394	0.0496524	0.0435999	0.0482354	0.0270485	0.039579	0.0284624	0.0421304	0.0250287	0.0343224	0.0327652		0.0269201	0.0265048	0.0248181	0.032519	0.0341591	0.0466853	0.0421547	0.0248606	0.0164207		0.0395547	0.0278627	0.0364521	0.0217147	0.0423319	0.0331762	TG 54:4/20:4
TAG 54:5/18:1	0.0218532	0.0345737	0.0152441	0.00356784	0.0263916	0.0119832	0.051205	0.0367617		0.0160375		0.121667	0.117367	0.0129267	0.0429257	0.018344	0.0198302	0.0461893	0.116662	0.0405994	0.0334796	0.021678	0.0179955	0.0115651	0.0136489	0.00433714	0.00744219	0.00952356	0.00847305	0.0253309	0.0339926		0.0124768	0.00729612	0.034125	0.0278109	0.0111513	0.038351	0.00993356	0.00408551	0.0488961		0.130991	0.00946873	0.0116862	0.0161172	0.00649775	0.00760232	TG 54:5/18:1
TAG 54:5/20:4	0.020749	0.0292469	0.0313013	0.0216563	0.0278908	0.0242678	0.0348748	0.0255947		0.0262379		0.0438066	0.0395321	0.0407247	0.0406502	0.0244817	0.0258605	0.0370747	0.0344747	0.0329778	0.0361951	0.0333989	0.0296839	0.0430684	0.0241237	0.0289377	0.0240706	0.0318523	0.0224092	0.0294524	0.0311925		0.0256277	0.0239709	0.0238995	0.028286	0.0255612	0.0298972	0.0281355	0.0250535	0.0133108		0.0291631	0.0221325	0.0277868	0.0187069	0.0297857	0.0297535	TG 54:5/20:4
TAG 54:6/18:1	0.00421472	0.00564065	0.00455143	0.00160577	0.00554597	0.00344843	0.0108466	0.0051219		0.00407015		0.0201168	0.0184405	0.00314764	0.00742288	0.00452506	0.00403755	0.00926144	0.0192972	0.00832584	0.00652336	0.00533038	0.0047465	0.00411762	0.00366761	0.00160033	0.00231613	0.00327109	0.00207456	0.00515978	0.00648438		0.00345048	0.00292283	0.00691406	0.00492693	0.00242539	0.00668688	0.0023547	0.00162849	0.00636081		0.0228523	0.0025356	0.00216082	0.0046028	0.00203138	0.0027791	TG 54:6/18:1
TAG 54:6/20:4	0.00431078	0.00463203	0.00385308	0.00365084	0.00540732	0.00554413	0.00894657	0.00473616		0.00413766		0.0104745	0.0126104	0.00616292	0.00823793	0.00468689	0.00504015	0.00702906	0.00777989	0.00604041	0.00651806	0.00709664	0.00577132	0.0062481	0.00376733	0.00405167	0.00443635	0.00476781	0.003775	0.00517733	0.00623189		0.00374911	0.00363597	0.00515813	0.00513897	0.00465999	0.00559569	0.00513163	0.00425103	0.00301468		0.00764276	0.00448125	0.00501388	0.00422706	0.0053986	0.00516943	TG 54:6/20:4
TAG 54:7/18:1	0.000355553	0.00031247	0.0004226	0.000180476	0.000357948	0.000466657	0.000583231	0.000213181		0.000352686		0.00102059	0.000735402	0.000133076	0.000333417	0.000359658	0.000201454	0.000520661	0.00106831	0.000523003	0.000683794	0.000591182	0.000238836	0.000283181	0.000196755	0.000263854	0.000121021	0.000173788	0.000101032	0.000527206	0.000423889		0.000235725	0.00024355	0.000483816	0.000373206	9.28533e-05	0.000646182	0.000256935	0.000218602	0.000398103		0.00204947	0.000222079	0.000124011	0.000418234	0.000159301	0.000271699	TG 54:7/18:1
TAG 54:7/20:4	0.000730692	0.00180102	0.00140852	0.000793697	0.00126692	0.00120183	0.00214155	0.00138847		0.00137611		0.00318349	0.00463431	0.00124844	0.0018923	0.00130093	0.00154967	0.00179786	0.00223654	0.000994358	0.00145777	0.00103784	0.00157153	0.00129783	0.00115164	0.000710518	0.000703654	0.000929436	0.000625806	0.0013845	0.00148328		0.000888552	0.0012805	0.00121925	0.00142084	0.00101443	0.00166365	0.00103659	0.000983623	0.000686402		0.00242515	0.000661329	0.000889728	0.000955665	0.000913403	0.000888837	TG 54:7/20:4
TAG 56:3/18:1	0.00324166	0.00490035	0.00241409	0.00154426	0.00436299	0.00571305	0.00416487	0.00313935		0.0034775		0.00573713	0.00536705	0.0020606	0.00427066	0.00207761	0.00321496	0.00679574	0.00823908	0.00440872	0.00349079	0.00504498	0.00290731	0.00525326	0.00493671	0.00449411	0.00466856	0.00308102	0.00462739	0.00292628	0.00348764		0.00411212	0.00686485	0.00301504	0.0027676	0.00299769	0.00598481	0.00197754	0.00343096	0.00651022		0.0123322	0.00615577	0.002001	0.00613112	0.00282947	0.00188943	TG 56:3/18:1
TAG 56:4/18:1	0.00360239	0.00593415	0.00425205	0.00228742	0.00548424	0.00521723	0.00652001	0.00425291		0.00313615		0.0102352	0.00688257	0.00330985	0.00712597	0.00307224	0.0046902	0.00791008	0.00980666	0.00701811	0.00466166	0.00565104	0.00360616	0.00481545	0.00347138	0.00476178	0.00321097	0.00332711	0.00425287	0.00326777	0.00333022		0.00384799	0.0047357	0.00404942	0.00370335	0.00265431	0.00698881	0.00324973	0.00293281	0.00670329		0.0146265	0.00453869	0.00294537	0.00322523	0.00294535	0.00275595	TG 56:4/18:1
TAG 56:4/20:4	0.011186	0.0163912	0.0164089	0.00960706	0.0140355	0.0111741	0.0147057	0.0104498		0.0117719		0.0144669	0.0127548	0.0203543	0.0192872	0.0121926	0.0107317	0.0147938	0.0124533	0.013934	0.0154952	0.0175845	0.0166591	0.0185241	0.00963626	0.0142278	0.00972611	0.0123887	0.0084863	0.0116224	0.0114306		0.0114054	0.0089185	0.00810708	0.0103138	0.0111574	0.0160209	0.0123829	0.00853572	0.0054267		0.0113701	0.00900133	0.0105478	0.00959981	0.0137955	0.0109294	TG 56:4/20:4
TAG 56:5/18:1	0.00687543	0.0106781	0.00949395	0.00574127	0.0111866	0.00962394	0.0109861	0.00596445		0.00765124		0.0123319	0.0118723	0.0111871	0.0127603	0.00671042	0.007658	0.0109857	0.0107692	0.00975835	0.00939765	0.0112677	0.00981589	0.0125169	0.00699815	0.0100881	0.00797703	0.00853149	0.00643436	0.00735475	0.00793537		0.00596861	0.00761799	0.00670875	0.00698036	0.00641999	0.00962857	0.00858619	0.0065201	0.00427548		0.0146527	0.00915155	0.00715321	0.00691441	0.00772579	0.00677607	TG 56:5/18:1
TAG 56:5/20:4	0.0129255	0.0188767	0.0182486	0.0109905	0.0178737	0.0173946	0.0194827	0.0129514		0.0147609		0.0204159	0.0200693	0.0237532	0.0234521	0.0132829	0.0153501	0.0206635	0.0167429	0.017748	0.0182012	0.022679	0.0178342	0.0237806	0.0131715	0.017995	0.0135668	0.0169877	0.0114414	0.0130264	0.0133105		0.0156949	0.0140514	0.00950102	0.0137028	0.0131694	0.01895	0.0152311	0.010491	0.00685029		0.0195376	0.0118479	0.0116831	0.01135	0.0179633	0.0135697	TG 56:5/20:4
TAG 56:6/20:4	0.00493352	0.00657523	0.0062411	0.00408782	0.00674846	0.00601013	0.00742076	0.00632499		0.00520033		0.00886985	0.00980891	0.00778727	0.00932607	0.0053196	0.00636384	0.00886267	0.00867695	0.00643842	0.00747224	0.00801495	0.00727455	0.00873481	0.00564142	0.00544712	0.00586903	0.0051107	0.00483441	0.00624731	0.00698278		0.00513838	0.00485034	0.00465652	0.00448437	0.00493151	0.006087	0.00557945	0.0039438	0.00341394		0.00861876	0.00501043	0.00440834	0.00519845	0.00586419	0.00583112	TG 56:6/20:4
TAG 56:7/20:4	0.0055717	0.00601012	0.00472884	0.00354191	0.00597563	0.0046303	0.00883458	0.00625271		0.00491354		0.0114979	0.0126918	0.00593205	0.0084898	0.00507875	0.00511296	0.00600206	0.00724675	0.0067287	0.00735293	0.00619086	0.00634684	0.00968824	0.00408182	0.00429629	0.00418608	0.00502411	0.00384174	0.00447331	0.00557235		0.00434432	0.00336907	0.00554869	0.00605384	0.0042259	0.00529129	0.0047051	0.003858	0.00343535		0.00717584	0.00430914	0.00467726	0.00373114	0.00375617	0.00450593	TG 56:7/20:4
TAG 56:8/20:4	0.00746279	0.00748296	0.00825748	0.00502541	0.00697738	0.0088647	0.0127829	0.00747915		0.00743045		0.0137264	0.0104148	0.0138157	0.0125841	0.00642849	0.0114652	0.0108685	0.00962597	0.00967335	0.0109831	0.0103973	0.0115715	0.0183222	0.00626659	0.00836759	0.00751987	0.0100969	0.00622991	0.00796409	0.00756456		0.00592486	0.00537823	0.00536262	0.00993771	0.0115712	0.00753064	0.00915349	0.00558052	0.00272478		0.00682996	0.00635871	0.00857537	0.00678286	0.010251	0.0118057	TG 56:8/20:4
TAG 58:5/20:4	0.00101553	0.000920089	0.00079373	0.000549282	0.000956452	0.000847801	0.000753215	0.000582085		0.000703478		0.000853673	0.000776012	0.00119093	0.00138087	0.00054389	0.00112353	0.000883819	0.000634713	0.00104196	0.000985196	0.00114114	0.00113879	0.00124034	0.0011382	0.000998725	0.00117735	0.00122638	0.000617426	0.000460185	0.000857284		0.00118129	0.00100146	0.000384251	0.00088138	0.000699424	0.00119346	0.00109593	0.000528991	0.000562077		0.0013741	0.00109102	0.000906268	0.00149667	0.00147268	0.00097393	TG 58:5/20:4
TAG 58:8/22:6	0.00864835	0.012783	0.0136667	0.00875105	0.0116	0.0146393	0.0172981	0.00877785		0.0118087		0.0163056	0.0141587	0.0179796	0.0169694	0.0122757	0.0102357	0.0151055	0.0134871	0.0135463	0.0115758	0.0162036	0.0144442	0.0172505	0.0149161	0.0122285	0.0113331	0.0154146	0.00890951	0.0121167	0.0135538		0.0144931	0.010814	0.0145894	0.0109438	0.0119823	0.0139415	0.0141746	0.0127209	0.00558259		0.0165042	0.0141306	0.0109748	0.0186635	0.0147518	0.0126508	TG 58:8/22:6
TAG 58:9/22:6	0.0105386	0.0155737	0.015748	0.0120657	0.0135917	0.0148	0.0202221	0.0133961		0.0136792		0.0193513	0.0198201	0.0229583	0.0181079	0.0161916	0.0117535	0.0163048	0.0165365	0.0163046	0.0169148	0.0211606	0.0169786	0.0208685	0.0123472	0.0146256	0.0095417	0.016174	0.00934253	0.0137684	0.0134562		0.0116563	0.0127958	0.0142591	0.0137942	0.0123504	0.0154815	0.0141191	0.013198	0.00626761		0.0159706	0.0107329	0.01347	0.0139563	0.0132722	0.0116567	TG 58:9/22:6
TAG 60:7/22:6	0.000130372	0.000278559	0.000172148	0.000285927	0.000175496	0.000409926	0.000329531	0.000112662		0.000360356		0.000426836	9.42818e-05	0.000239732	0.000281288	0.000242545	0.000291481	0.000584343	0.000411517	0.000262171	0.00028835	0.000259661	0.00015943	0.000194564	0.000657408	0.000214013	0.000472781	0.000647253	0.000225409	0.000312953	0.000241798		0.000692785	0.000621427	0.00026602	0.000346256	0.000281518	0.000566387	0.000379045	0.000380502	0.000152663		0.000381693	0.000537593	0.000472015	0.000853737	0.000448206	0.00043516	TG 60:7/22:6
TAG 60:8/22:6	0.000273587	0.00049034	0.000294899	0.000141221	0.000539939	0.000657343	0.000328785	0.000454534		0.000501213		0.000570592	0.000410208	0.000749625	0.000579192	0.000618491	0.000493819	0.000918201	0.000877827	0.000362726	0.000550779	0.000798369	0.00031147	0.000615085	0.000576734	0.000628396	0.000561769	0.000653965	0.000382136	0.000374185	0.000468846		0.00101023	0.000591217	0.000397937	0.000322164	0.00071796	0.000687789	0.000441215	0.000609213	0.000342971		0.000455613	0.000924135	0.000529652	0.00100909	0.000704097	0.000524016	TG 60:8/22:6
TAG 60:9/22:6	0.001877	0.00238477	0.00271103	0.00186366	0.0025983	0.00232218	0.00291435	0.00187531		0.00267941		0.00385883	0.00262697	0.00312926	0.00368926	0.0020799	0.00191322	0.00261133	0.00244605	0.00248627	0.00308377	0.00324369	0.00305004	0.00327373	0.00219446	0.00271823	0.00165325	0.00296706	0.00173675	0.00170218	0.00189042		0.00191756	0.00210871	0.00220052	0.00229215	0.00184938	0.00279192	0.00297544	0.0017693	0.00123044		0.00313842	0.00191818	0.00191117	0.00222271	0.00279529	0.00229398	TG 60:9/22:6
Cer 16:0	0.00624839	0.00683096	0.0068077	0.00624248	0.00766412	0.00683917	0.0110525	0.00720586		0.00742128		0.00629931	0.00752383	0.0073903	0.00810926	0.00618606	0.0112503	0.00967734	0.00870611	0.00894607	0.00967401	0.0104545	0.00955141	0.00943362	0.00722107	0.00845007	0.00760196	0.00995267	0.00631287	0.0104191	0.00765302		0.00694268	0.0076465	0.0076683	0.00657845	0.00712951	0.0087361	0.00872867	0.00689337	0.00530479		0.0060372	0.00595752	0.00700512	0.00618688	0.00756228	0.00643848	Cer 16:0
Cer 16:1	0.131926	0.129579	0.137107	0.139019	0.132172	0.126525	0.132014	0.144095		0.128815		0.133937	0.120381	0.127237	0.135605	0.140172	0.130164	0.140663	0.152581	0.16644	0.138605	0.148025	0.141899	0.143687	0.137949	0.130474	0.129569	0.136632	0.13244	0.125141	0.137167		0.134486	0.136656	0.126726	0.122553	0.126677	0.136259	0.133531	0.140724	0.127368		0.141296	0.135475	0.133756	0.141706	0.140237	0.114196	Cer 16:1
Cer 18:0	1.32062	1.5458	1.69409	1.35225	1.64409	1.71115	1.59896	1.44772		1.55458		1.58746	1.53203	1.99634	2.03618	1.4424	1.34069	1.73132	1.44056	1.57689	1.60943	1.77079	1.79884	1.66549	1.04965	1.59461	1.05725	1.46855	1.0354	1.29738	1.2071		0.946129	1.06388	1.14958	1.17184	1.17511	1.50642	1.56994	1.00629	0.677105		1.24504	1.11011	1.25436	1.01712	1.62758	1.06973	Cer 18:0
Cer 18:1	0.00290209	0.00317285	0.00269168	0.00347975	0.00367599	0.0050022	0.00343548	0.00320018		0.00424251		0.00421498	0.00445935	0.00501076	0.00413575	0.00369041	0.00830962	0.00669822	0.00538006	0.00546968	0.00545091	0.00566956	0.00698121	0.00592031	0.00614181	0.00623192	0.00690399	0.00500744	0.00418386	0.00484442	0.00510264		0.00603535	0.00644761	0.00358165	0.00490673	0.003834	0.00735957	0.0061911	0.00547197	0.00255435		0.00510134	0.00443018	0.00412497	0.00521412	0.00514338	0.00366566	Cer 18:1
Cer 20:0	0.0397875	0.0474024	0.047553	0.0413562	0.047673	0.0526503	0.0488525	0.0450856		0.0461511		0.0502246	0.0452909	0.0600376	0.0618153	0.0457575	0.0406615	0.0556423	0.045595	0.0470796	0.0498422	0.0503961	0.0487469	0.0525652	0.041374	0.0473996	0.037794	0.046311	0.0332262	0.0385167	0.0425574		0.0340376	0.0391228	0.0314608	0.0380041	0.0367887	0.0459437	0.0495473	0.0249221	0.0235636		0.0386821	0.038126	0.0357335	0.0549235	0.0560913	0.0325481	Cer 20:0
Cer 20:1	0.00753346	0.00810352	0.00712388	0.00975668	0.00882121	0.00990508	0.00846899	0.00947965		0.0105741		0.00822832	0.00662057	0.0139142	0.00881216	0.00780294	0.0170366	0.0140994	0.0101624	0.00801728	0.0102396	0.0106381	0.00921074	0.011992	0.0272415	0.0158021	0.0283787	0.0206705	0.0205244	0.013127	0.0196456		0.0232501	0.0206247	0.0142676	0.0156923	0.0147866	0.0223021	0.0162371	0.0217694	0.0095937		0.0221531	0.0199451	0.0107331	0.0287283	0.0155941	0.00696741	Cer 20:1
Cer 22:0	0.0113571	0.0129199	0.0124677	0.0127468	0.0162958	0.0191327	0.0180248	0.015239		0.0136775		0.0152542	0.0146038	0.0202261	0.0193484	0.0149625	0.0181056	0.0235254	0.0156397	0.0149853	0.0140203	0.0177057	0.0154038	0.0177759	0.0217702	0.0134145	0.016883	0.0163906	0.0124782	0.0157304	0.0173134		0.0182614	0.0191387	0.0129437	0.0160074	0.0144495	0.0195541	0.0162055	0.015126	0.00931025		0.0170473	0.0148101	0.0124481	0.0262085	0.0182712	0.01154	Cer 22:0
Cer 22:1	0.0244981	0.0217023	0.0152341	0.0293648	0.0206118	0.0253501	0.0219184	0.0237946		0.0294024		0.023715	0.0127229	0.0478196	0.0214824	0.0210133	0.0608011	0.0742858	0.0269733	0.0215346	0.0280546	0.0286159	0.0263793	0.0418458	0.111392	0.048403	0.104725	0.0641947	0.0765573	0.0489324	0.072044		0.0815659	0.12818	0.0547899	0.0606186	0.0563132	0.0903155	0.0568288	0.0799482	0.0382648		0.0754925	0.0825388	0.0335611	0.147049	0.0543208	0.0162861	Cer 22:1
Cer 24:0	0.00633156	0.00604112	0.00700958	0.00659371	0.00802483	0.0117001	0.0139709	0.00911087		0.00676956		0.00830644	0.00758723	0.00935799	0.0110495	0.00794522	0.0144156	0.0168753	0.00947767	0.00892234	0.00702417	0.00926163	0.00758903	0.00923927	0.0174643	0.00617911	0.00909832	0.0089263	0.00878366	0.00769722	0.00921103		0.00943023	0.0134253	0.0103245	0.00999118	0.010128	0.00980201	0.00867762	0.00819222	0.00515103		0.00866127	0.0103019	0.00720039	0.0153909	0.0091692	0.00616752	Cer 24:0
Cer 24:1	0.0226388	0.0238345	0.0200193	0.0272246	0.0267987	0.0340828	0.0389125	0.0307174		0.0325382		0.0272816	0.0192111	0.0429461	0.0258453	0.0266387	0.0617646	0.103078	0.0289126	0.0269569	0.0292323	0.0329719	0.0274212	0.0397976	0.0873482	0.0396097	0.0734057	0.048426	0.052286	0.0452066	0.0557826		0.0588224	0.100684	0.0557767	0.0486936	0.0454761	0.0658074	0.0461429	0.0645508	0.0308422		0.0598032	0.0645941	0.0305833	0.132538	0.0526963	0.0168161	Cer 24:1
SM 16:0	4.92171	5.928	5.43962	5.51458	4.26327	6.78171	7.79882	4.20585		4.49327		4.73607	6.01861	5.53503	5.77578	5.61529	5.04013	7.52825	4.81397	4.34748	4.93117	6.75012	5.75988	6.18284	7.43042	6.64926	6.40746	7.30891	4.48345	6.61884	6.62838		4.83885	7.94937	4.69289	4.87446	5.41475	8.20392	6.38971	5.73289	3.68142		5.45879	4.3821	4.9472	6.82878	6.28715	5.29966	SM 16:0
SM 18:0	25.2242	27.0182	25.9138	25.6589	26.0884	29.1721	25.1526	23.1584		27.3241		26.752	25.4849	27.6827	27.8674	26.4722	28.6557	30.1162	26.5646	24.363	25.4397	27.5524	26.8239	26.5173	21.0246	27.7098	22.0681	23.7736	21.0988	23.8742	20.8251		19.1401	23.7883	20.1053	24.496	23.783	27.1438	24.6285	22.2014	20.0347		23.6499	21.6004	21.9394	29.9276	25.9641	20.0575	SM 18:0
SM 18:1	3.33427	3.37855	3.52959	3.30167	3.26452	3.32573	3.23424	2.76891		3.4595		3.44309	3.45292	3.38948	3.57643	3.43079	3.06392	3.60581	3.5934	3.00315	3.38355	3.71471	3.5582	3.6335	2.42083	3.2873	2.70671	3.23316	2.72921	2.96087	2.94093		2.29158	2.91736	2.15944	3.10527	3.36383	3.90156	3.29939	2.59188	2.41192		2.83173	2.57133	2.69932	2.8186	2.83258	2.63829	SM 18:1
SM 20:0	5.1045	5.26554	4.32165	5.52794	3.25384	4.60417	5.24807	4.43028		4.81481		5.40486	4.45466	5.92507	4.3425	5.72093	7.2921	4.43506	5.06507	3.66674	4.77368	4.84964	4.59478	7.23019	8.15154	6.87514	7.88176	8.88493	6.58303	7.84808	7.74116		7.03245	7.42506	6.84036	7.05985	7.5962	8.5719	8.2587	8.98453	4.94344		5.14801	6.64346	5.86743	10.5813	5.95426	6.44076	SM 20:0
SM 22:0	1.41014	1.50581	1.30957	1.61867	1.13336	1.76944	1.92857	1.37327		1.42833		1.34069	1.52568	1.63316	1.55012	1.54118	1.97664	3.43556	1.72379	1.15265	1.29974	1.78701	1.6777	1.98837	3.78726	1.9094	3.02036	2.7906	1.92243	2.28761	2.56709		3.64712	3.72788	2.06576	2.10098	2.22526	3.35697	2.3539	2.77971	1.73183		1.92889	2.66716	1.7828	4.06891	2.4912	1.85906	SM 22:0
SM 24:0	1.1284	1.14156	1.00418	1.34349	0.925042	1.48227	1.56281	1.18517		1.35279		1.20398	1.22677	1.34114	1.277	1.2576	1.94887	3.50752	1.40529	1.02284	0.898849	1.44335	1.45435	1.48843	3.03007	1.55772	2.51341	2.13265	1.83418	1.97926	2.12597		2.14917	2.72003	1.81009	1.97713	2.06102	2.6093	1.9634	2.51235	1.78082		1.45332	2.39653	1.56057	3.7968	2.01218	1.40154	SM 24:0
SM 24:1	2.03998	2.17253	1.57265	2.42386	1.50148	2.18989	2.1463	1.75522		2.51977		2.07843	1.74148	2.42114	1.70221	1.97486	4.08767	5.42808	2.43575	1.61857	1.68996	2.63306	2.47013	2.58802	5.73026	2.81945	5.28378	3.87009	3.73072	3.43982	4.20924		4.09351	6.27095	3.00004	3.82936	4.23861	5.50825	3.62824	4.92041	3.60418		2.95652	4.74647	2.69034	7.21191	4.07726	2.58537	SM 24:1
SM 26:0	0.0155506	0.0171334	0.017504	0.0177323	0.0161001	0.0245527	0.0358648	0.0266167		0.0186973		0.0166895	0.0253127	0.0169617	0.026476	0.0264665	0.0288576	0.0461396	0.0231628	0.0160915	0.00981593	0.0243682	0.0203299	0.0284866	0.102602	0.0271413	0.0486052	0.0483814	0.0356737	0.0491689	0.0508495		0.0444583	0.0756854	0.0383919	0.0424187	0.0442173	0.0536106	0.0301622	0.0526464	0.0313079		0.0211627	0.0544271	0.0335353	0.121117	0.0311595	0.0292114	SM 26:0
SM 26:1	0.04385	0.0450119	0.043538	0.0532664	0.0411178	0.0533226	0.0843195	0.0633367		0.0596186		0.0539947	0.0617175	0.0558214	0.058842	0.0731827	0.0982414	0.156449	0.0672173	0.0403214	0.0314751	0.061558	0.0537987	0.08473	0.345217	0.0689336	0.207835	0.166555	0.128157	0.14812	0.176456		0.160303	0.314307	0.132413	0.139455	0.13867	0.200603	0.109929	0.21866	0.105959		0.0871033	0.213181	0.111641	0.520801	0.108736	0.105661	SM 26:1
dhSM 16:0	0.136857	0.206419	0.203147	0.188858	0.155876	0.26606	0.319919	0.1695		0.129057		0.175921	0.235036	0.233775	0.309987	0.202547	0.193368	0.273089	0.189458	0.168346	0.142675	0.255901	0.214249	0.169482	0.211984	0.213751	0.155771	0.259046	0.0979135	0.205497	0.167781		0.113083	0.17073	0.115468	0.152999	0.15028	0.225544	0.205998	0.140608	0.0665078		0.103967	0.101551	0.146982	0.146891	0.159348	0.165839	dhSM 16:0
dhSM 16:1	0.027804	0.021718	0.0245463	0.0187089	0.0252312	0.0333201	0.0365025	0.01884		0.0214551		0.0299761	0.0316429	0.037931	0.0372043	0.035363	0.0238362	0.0310997	0.026354	0.0217049	0.0190956	0.0281976	0.0276177	0.0240913	0.0316722	0.0386217	0.0324475	0.0687299	0.0208144	0.0384869	0.0280581		0.0299031	0.0307648	0.0193223	0.0324995	0.034273	0.0342998	0.0366832	0.020438	0.0148665		0.0233399	0.0264523	0.020602	0.0244209	0.0273849	0.0317865	dhSM 16:1
dhSM 18:0	1.79876	2.31749	2.02046	1.60917	1.6859	2.09706	2.4275	1.27002		1.71665		1.80584	2.32488	3.33246	2.54221	1.81354	1.89202	2.88024	2.06169	1.98483	1.92048	2.75898	2.77902	1.9062	1.34998	2.9017	1.82229	2.9117	0.948068	1.80967	2.13549		1.32812	2.37864	0.980114	1.53835	1.61285	3.01779	2.73545	1.73371	0.761379		1.43587	1.29983	1.21455	2.6292	2.07696	1.66285	dhSM 18:0
dhSM 18:1	0.625958	0.774698	0.645244	0.470602	0.515429	0.617184	0.841467	0.472456		0.650061		0.652614	0.825848	1.08202	0.870179	0.603361	0.559323	0.87171	0.746102	0.570352	0.662648	0.923262	0.871916	0.705769	0.528931	0.979544	0.869015	1.32587	0.417997	0.729243	0.867442		0.529715	0.822668	0.423299	0.630761	0.64973	1.21706	1.18199	0.66959	0.323191		0.614106	0.506683	0.515556	0.87615	0.945006	0.691206	dhSM 18:1
dhSM 20:0	0.209668	0.248822	0.141889	0.187392	0.120325	0.153007	0.246153	0.179612		0.276091		0.217086	0.172805	0.387039	0.201129	0.20908	0.310154	0.404574	0.221695	0.140108	0.181062	0.228962	0.209273	0.333455	0.409449	0.358479	0.385241	0.504831	0.202837	0.32332	0.390043		0.285058	0.429695	0.188273	0.247876	0.290362	0.477351	0.4416	0.37923	0.152369		0.235273	0.323248	0.206704	0.630271	0.28006	0.270981	dhSM 20:0
dhSM 20:1	0.0584859	0.0624345	0.0470738	0.0378158	0.038947	0.0474973	0.0714093	0.0430161		0.0586949		0.0557464	0.0582445	0.0843891	0.0611119	0.0490997	0.0601179	0.100734	0.0593153	0.0420648	0.0489343	0.0668703	0.0673465	0.0704436	0.07771	0.0892865	0.098353	0.124033	0.0468067	0.0747177	0.100047		0.0680648	0.0978473	0.0474654	0.0613616	0.0644662	0.136929	0.127129	0.0896338	0.0368135		0.0561914	0.0698522	0.0493116	0.126472	0.0754252	0.069541	dhSM 20:1
dhSM 22:0	0.0882784	0.100928	0.059744	0.0971296	0.0688356	0.0966813	0.112473	0.0686986		0.106461		0.0784483	0.0952194	0.118239	0.0910491	0.0828731	0.11093	0.874171	0.105141	0.074462	0.0770352	0.119225	0.152715	0.138667	0.297194	0.160816	0.317853	0.257532	0.142544	0.143441	0.23137		0.232401	0.660183	0.112118	0.143261	0.1717	0.466814	0.210912	0.318301	0.122081		0.17836	0.300922	0.105197	0.65606	0.206347	0.119717	dhSM 22:0
dhSM 22:1	0.0489526	0.0573945	0.0321758	0.0539641	0.037864	0.0509325	0.0473926	0.0344227		0.0682387		0.0424821	0.044667	0.06385	0.0435235	0.03262	0.0613467	0.423312	0.0546456	0.0398604	0.0448701	0.0643757	0.0745312	0.0798289	0.174265	0.0867361	0.19877	0.137204	0.079794	0.071813	0.130246		0.128922	0.461732	0.051877	0.0762081	0.0955557	0.303264	0.120559	0.186435	0.0647414		0.116058	0.177972	0.0526229	0.354533	0.133044	0.0583075	dhSM 22:1
dhSM 24:0	0.057225	0.0589748	0.0420675	0.0688203	0.0482618	0.0736011	0.0775391	0.0476857		0.075926		0.0507824	0.0642206	0.073078	0.0659528	0.04962	0.0775585	0.608297	0.0678845	0.047532	0.0467621	0.0803513	0.0987079	0.0919205	0.206716	0.0872894	0.221496	0.144471	0.0868097	0.0944686	0.132503		0.143218	0.412896	0.0693971	0.101327	0.124345	0.247718	0.142886	0.196885	0.0738683		0.128378	0.208309	0.0629527	0.528436	0.122562	0.0581108	dhSM 24:0
dhSM 24:1	0.288665	0.317771	0.230512	0.351744	0.268086	0.361553	0.447133	0.252399		0.397613		0.275997	0.366688	0.372831	0.348451	0.263269	0.518501	3.10556	0.425284	0.275208	0.265547	0.415511	0.516067	0.567493	1.02068	0.493348	1.11165	0.758243	0.444575	0.509247	0.679014		0.695599	2.51472	0.344434	0.484602	0.618586	1.62606	0.733981	0.97745	0.401256		0.644355	1.04191	0.382801	2.46876	0.766828	0.410016	dhSM 24:1
dhSM 26:1	0.00424425	0.00629601	0.00610589	0.0056094	0.00583229	0.00772687	0.013884	0.00838632		0.00646089		0.00583135	0.0116126	0.0049716	0.0119318	0.0108275	0.0119031	0.0277753	0.00998492	0.00722725	0.0043464	0.00925809	0.00678617	0.0111292	0.019898	0.00843951	0.00979089	0.0126074	0.00648199	0.0113598	0.0113028		0.00779213	0.0246768	0.00606237	0.00942002	0.00791931	0.0156328	0.00683658	0.0102178	0.0055927		0.00568922	0.0114269	0.00961254	0.0255284	0.00897091	0.00849766	dhSM 26:1
dhSM 26:2	0.00490688	0.00818042	0.00620656	0.00740095	0.00686174	0.00831235	0.0141824	0.00872147		0.00646104		0.00640972	0.0118713	0.00523568	0.0129066	0.00930809	0.0114435	0.0277045	0.00964527	0.00799486	0.0044119	0.0112314	0.00774482	0.010668	0.0139854	0.00810471	0.00991263	0.0123552	0.00602019	0.0112626	0.0110167		0.00742584	0.0238601	0.00668366	0.0095597	0.00970096	0.0166935	0.00702478	0.0103981	0.00487891		0.00476666	0.0100482	0.00898528	0.0204852	0.00908192	0.00892537	dhSM 26:2
HexCer 16:0	0.00340301	0.00396171	0.00217296	0.00424632	0.00275266	0.00252411	0.00304285	0.00288589		0.00744971		0.00377988	0.0021154	0.00670352	0.00242675	0.00253966	0.0112208	0.0152121	0.00663037	0.00625725	0.0079147	0.00921333	0.00659055	0.010842	0.0147752	0.00549866	0.0157283	0.00782908	0.00867167	0.00537041	0.0091679		0.0116813	0.0205953	0.00381924	0.00551109	0.00595291	0.0153357	0.00503409	0.010361	0.00479748		0.0134733	0.0154916	0.00297244	0.0226749	0.0096687	0.0035322	HexCer 16:0
HexCer 16:1	0.00112537	0.00113598	0.00162283	0.0012539	0.00159621	0.00141897	0.00125236	0.00156915		0.00169969		0.00159248	0.00125384	0.00156683	0.00145094	0.00134285	0.00311533	0.00198769	0.0019351	0.00237643	0.00215457	0.00242453	0.00223386	0.00190664	0.00175714	0.0019259	0.00210071	0.00218142	0.00215298	0.00228366	0.00215438		0.00108882	0.00133067	0.00150833	0.00165517	0.00144036	0.00178903	0.00158379	0.00170439	0.00108923		0.00146105	0.00144438	0.00136741	0.00162649	0.00142466	0.00113391	HexCer 16:1
HexCer 18:0	0.503457	0.511342	0.346862	0.586102	0.392804	0.35016	0.398533	0.436664		0.703328		0.470362	0.328499	0.786549	0.382388	0.372566	0.785078	1.48368	0.586157	0.516139	0.615166	0.656311	0.586622	0.818253	1.16466	0.524597	1.0642	0.62413	0.644011	0.489234	0.757643		1.10193	1.73763	0.563278	0.627674	0.673702	1.1504	0.63084	0.989248	0.592742		1.24747	1.43186	0.457207	2.22326	0.968317	0.417161	HexCer 18:0
HexCer 18:1	0.0236415	0.0214799	0.0157558	0.0239943	0.0190264	0.016471	0.0188445	0.0203646		0.024367		0.019354	0.0154216	0.0259544	0.0162371	0.0178283	0.0232526	0.0420542	0.0213086	0.0206886	0.023519	0.0234139	0.0211172	0.0278155	0.0439412	0.0220563	0.0432245	0.0255501	0.0274815	0.020362	0.027207		0.0398389	0.0571876	0.0212507	0.0262758	0.0269336	0.0417481	0.0233226	0.0356264	0.0266312		0.0393836	0.0449937	0.0200038	0.0686713	0.0342634	0.0197961	HexCer 18:1
HexCer 20:0	0.109121	0.116192	0.0605738	0.166574	0.0815551	0.0790347	0.0858281	0.110755		0.19447		0.113842	0.054394	0.193799	0.0689391	0.0846451	0.225536	0.324027	0.157769	0.121499	0.139011	0.149274	0.119734	0.199711	0.404082	0.156512	0.367961	0.186914	0.24034	0.143321	0.240457		0.291366	0.434536	0.162742	0.192223	0.202535	0.372276	0.178043	0.34142	0.205847		0.387725	0.488129	0.132226	0.469207	0.265633	0.106523	HexCer 20:0
HexCer 20:1	0.00533883	0.00664724	0.00260084	0.00787391	0.00416298	0.00350942	0.00446209	0.00595456		0.0106351		0.00521368	0.00225269	0.010108	0.00325487	0.00365638	0.0121707	0.0121862	0.0065697	0.00538953	0.00656691	0.00711274	0.00532673	0.0106202	0.0254048	0.00946001	0.0217419	0.0103816	0.0124899	0.00786597	0.0155144		0.0149165	0.0286084	0.00805913	0.0120442	0.0121187	0.0258172	0.00934559	0.0202998	0.0124825		0.021084	0.0270442	0.00648012	0.0274249	0.0161494	0.00555764	HexCer 20:1
HexCer 22:0	0.312469	0.285257	0.164216	0.432586	0.241333	0.208815	0.237208	0.308625		0.516932		0.308732	0.154305	0.484604	0.188499	0.218686	0.559092	1.16192	0.356427	0.347352	0.325901	0.390302	0.379557	0.550129	1.05126	0.400686	0.942323	0.507126	0.723294	0.439872	0.665278		0.580315	1.26492	0.529492	0.585707	0.6414	0.949591	0.530346	0.939315	0.58614		0.901363	1.13006	0.409176	1.37772	0.728914	0.290583	HexCer 22:0
HexCer 22:1	0.120929	0.130953	0.0641799	0.182688	0.0934832	0.0922991	0.077836	0.108402		0.220674		0.105985	0.0483498	0.190093	0.060218	0.0765511	0.210901	0.232202	0.111545	0.111451	0.121673	0.150296	0.120072	0.206491	0.477796	0.213824	0.456939	0.198241	0.293733	0.164473	0.280008		0.264704	0.655633	0.141422	0.243418	0.25129	0.502375	0.200366	0.392014	0.234285		0.407952	0.479563	0.114467	0.508467	0.316326	0.103048	HexCer 22:1
HexCer 24:0	0.473237	0.379	0.21305	0.586465	0.358494	0.291146	0.327221	0.44718		0.734009		0.454705	0.245468	0.665802	0.247954	0.324069	1.04189	2.29302	0.501881	0.49541	0.478038	0.548811	0.63135	0.821739	1.38662	0.531566	1.25833	0.724711	0.973291	0.685425	0.908817		0.726829	1.78972	0.898151	0.860049	0.968744	1.28613	0.794409	1.27496	0.831557		1.12953	1.42804	0.607253	2.21359	1.0501	0.436742	HexCer 24:0
HexCer 24:1	1.78683	1.68155	0.844691	2.5401	1.4228	1.32401	1.28305	1.7895		3.12335		1.73142	0.884633	2.79557	0.976974	1.28267	4.14562	5.28748	1.95721	1.69279	1.8184	2.1739	2.0463	3.32708	6.41226	2.46237	6.04955	3.29029	4.33364	2.8592	4.25347		3.35	8.74	3.08778	3.59401	3.92487	6.05329	3.06702	5.53701	3.2355		5.1416	5.87655	2.29621	9.18002	4.55077	1.75949	HexCer 24:1
HexCer 26:0	0.00316462	0.00230211	0.00147657	0.00335301	0.0022503	0.00127712	0.00238062	0.00210684		0.00453579		0.00258021	0.00187754	0.00366299	0.00148547	0.00222852	0.00589786	0.0171404	0.00309936	0.00379212	0.00315379	0.00345576	0.00459284	0.00485462	0.013328	0.00551043	0.00848806	0.00488409	0.00633463	0.00469937	0.00671013		0.00696018	0.0115235	0.00695765	0.0057089	0.007456	0.00875105	0.00632566	0.00939938	0.00600077		0.00842996	0.010087	0.00349021	0.0167636	0.00666388	0.00251261	HexCer 26:0
HexCer 26:1	0.00909282	0.00784785	0.00383049	0.0117195	0.00719016	0.00620065	0.00605569	0.00847651		0.0151463		0.00860809	0.0041641	0.0141382	0.00511616	0.00582301	0.0212002	0.0408553	0.00951723	0.00847787	0.00908128	0.0109261	0.0112935	0.0162519	0.0328979	0.0122781	0.0288899	0.0148749	0.0205918	0.015462	0.0207005		0.0199521	0.0440226	0.0190907	0.019069	0.0191555	0.030701	0.0161934	0.0289092	0.0160102		0.0254654	0.0319142	0.0124917	0.0589373	0.0228327	0.00858738	HexCer 26:1
Sulf 16:0	0.00913921	0.0129774	0.0100576	0.0116601	0.0117345	0.0145196	0.0144783	0.0134395		0.0147502		0.015462	0.0120251	0.0217498	0.0130944	0.0134076	0.0113411	0.0325004	0.011624	0.011415	0.0127352	0.0156074	0.0147404	0.0164948	0.0294584	0.0140942	0.0215562	0.0215632	0.015973	0.0157392	0.0182911		0.0286	0.0493551	0.0122487	0.0154871	0.0184556	0.0345219	0.0189945	0.0216144	0.0170731		0.0284865	0.0329737	0.0145788	0.0543401	0.021987	0.0123662	Sulf 16:0
Sulf 18:0	0.246444	0.249777	0.192521	0.307134	0.22204	0.217706	0.215459	0.248479		0.378763		0.278005	0.162479	0.397402	0.223406	0.208578	0.308655	1.44509	0.258949	0.279366	0.323056	0.320586	0.333403	0.465031	0.878277	0.286451	0.637674	0.382839	0.445185	0.275091	0.416232		0.615722	1.33179	0.388722	0.371463	0.437981	0.796998	0.399131	0.600226	0.390871		0.709346	1.00246	0.284927	1.8267	0.586531	0.231495	Sulf 18:0
Sulf 18:1	0.0266355	0.0339922	0.0266944	0.0387614	0.0272183	0.0278392	0.0266327	0.0248277		0.0385601		0.0392045	0.0247981	0.0466855	0.0284967	0.034044	0.0330979	0.0888997	0.0364275	0.0341452	0.0381831	0.0431644	0.0385865	0.0502696	0.0511693	0.0319124	0.0507346	0.0386348	0.0358363	0.0364587	0.0407301		0.043614	0.0712363	0.0324826	0.0345049	0.0383233	0.0720451	0.0366974	0.0432397	0.0292445		0.061949	0.0668831	0.0334008	0.104394	0.0573974	0.0287526	Sulf 18:1
Sulf 20:0	0.107012	0.0993093	0.0458707	0.156385	0.0687196	0.0787855	0.0747777	0.100094		0.178438		0.103254	0.0475537	0.181474	0.0575398	0.0890078	0.17178	0.473267	0.115453	0.101189	0.11923	0.137176	0.114178	0.224481	0.472666	0.122881	0.363696	0.17489	0.252951	0.111905	0.227674		0.346049	0.50987	0.198771	0.182335	0.202211	0.414293	0.149072	0.320286	0.189291		0.381713	0.546987	0.111111	0.754408	0.277534	0.105528	Sulf 20:0
Sulf 22:0	0.386819	0.322267	0.141912	0.548635	0.234896	0.241375	0.234562	0.3496		0.614591		0.360058	0.137293	0.605804	0.165624	0.260345	0.558932	1.96892	0.382066	0.323154	0.432594	0.354375	0.413585	0.817652	1.72993	0.427303	1.51513	0.671519	0.870729	0.51884	0.816163		1.20011	2.33942	0.669658	0.690935	0.878476	1.55305	0.634753	1.36921	0.824411		1.48526	1.98479	0.471552	2.8799	0.986204	0.368534	Sulf 22:0
Sulf 24:0	1.61657	1.2212	0.594859	2.20361	1.01878	1.02631	0.923771	1.48767		2.40057		1.47931	0.607959	2.32364	0.753986	1.10536	2.10802	7.85362	1.28942	1.18043	1.4737	1.4016	1.60758	2.70345	6.58549	1.66989	6.1572	2.88129	3.76674	2.22509	3.31339		4.77761	10.495	3.04517	3.05415	3.48311	5.76526	2.75034	5.23178	3.2566		5.55501	8.03123	2.03658	13.3378	3.94311	1.61783	Sulf 24:0
Sulf 24:1	3.84922	3.37302	1.57239	5.68635	2.79665	3.04079	2.61165	4.03184		6.03203		4.10299	1.55718	6.11871	1.82882	3.23261	5.31935	15.5263	3.35648	2.98911	3.85613	3.71601	3.91872	7.08967	14.8616	4.32863	16.2377	7.77034	8.49467	5.29092	8.83777		12.4229	26.696	7.08196	6.37021	8.63042	14.6307	6.73644	12.9527	7.4288		13.7175	19.2699	4.33084	34.8644	10.3865	3.82186	Sulf 24:1
Sulf 26:0	0.0645542	0.0488368	0.0310418	0.0722932	0.0446573	0.0465767	0.0460594	0.0653392		0.0922718		0.057126	0.0213093	0.108867	0.0322347	0.0485798	0.0910368	0.166696	0.0502287	0.0369594	0.0514842	0.0555627	0.0476502	0.104181	0.212389	0.0682956	0.226168	0.11169	0.131942	0.087001	0.12586		0.17301	0.401278	0.111245	0.110742	0.124128	0.17221	0.10378	0.153177	0.0842168		0.189266	0.223767	0.0712051	0.504381	0.146394	0.0557449	Sulf 26:0
Sulf 26:1	0.0440967	0.034427	0.0176049	0.0622149	0.0353808	0.0369165	0.0270902	0.0475158		0.0696807		0.0445242	0.0140342	0.09026	0.0219947	0.0314378	0.0722782	0.248432	0.0337372	0.0291162	0.0411627	0.0390648	0.0411735	0.085312	0.220127	0.050063	0.193281	0.0949212	0.116109	0.0697135	0.107715		0.150746	0.372399	0.10029	0.0967864	0.108829	0.182853	0.0850477	0.169343	0.0886567		0.162577	0.25512	0.054701	0.577211	0.10822	0.0452369	Sulf 26:1
Sulf(2OH) 18:0	0.104892	0.123677	0.0874482	0.143436	0.103507	0.106214	0.123106	0.106739		0.207326		0.143312	0.0789853	0.301413	0.144995	0.111938	0.147865	0.318818	0.136624	0.117897	0.167427	0.17016	0.150316	0.249268	0.533381	0.157548	0.413983	0.208152	0.204402	0.192102	0.211693		0.440923	1.00363	0.16574	0.195985	0.215896	0.44593	0.227903	0.271319	0.181784		0.44106	0.579762	0.103674	1.14353	0.312789	0.0956683	Sulf(2OH) 18:0
Sulf(2OH) 20:0	0.152894	0.16921	0.0936566	0.205023	0.148273	0.127835	0.153178	0.159515		0.283345		0.177517	0.0737081	0.42125	0.144647	0.157973	0.230395	0.375078	0.152821	0.111281	0.170343	0.18693	0.159402	0.317083	0.712392	0.229336	0.727242	0.356514	0.376099	0.266732	0.343897		0.589725	1.1105	0.27217	0.312997	0.317291	0.641983	0.300311	0.398791	0.263642		0.655932	0.800795	0.162744	1.19471	0.45734	0.143801	Sulf(2OH) 20:0
Sulf(2OH) 22:0	0.833865	0.791249	0.410112	1.10369	0.609945	0.63757	0.64676	0.847		1.43469		0.888392	0.336337	1.68871	0.580386	0.725228	1.28025	2.40162	0.783784	0.686559	0.85735	0.895295	0.783937	1.5595	3.73683	1.07002	3.21732	1.6191	2.0342	1.32744	1.97032		2.70762	5.04394	1.56192	1.6814	1.9562	3.09236	1.46314	2.58676	1.52146		3.02489	3.7733	1.01168	6.39329	2.13276	0.770471	Sulf(2OH) 22:0
Sulf(2OH) 22:1	0.503992	0.391203	0.231332	0.627206	0.323295	0.330576	0.364786	0.454888		0.751995		0.461126	0.170569	0.764103	0.268352	0.39425	0.693945	1.31865	0.456424	0.3797	0.473796	0.490573	0.428278	0.802378	1.65123	0.551549	1.63693	0.903601	0.960839	0.663985	0.992451		1.2898	2.17125	0.900513	0.857325	0.954925	1.44112	0.806633	1.19968	0.781528		1.53647	1.81187	0.584908	2.87971	1.14059	0.492644	Sulf(2OH) 22:1
Sulf(2OH) 24:0	0.771445	0.557586	0.325106	0.956659	0.45882	0.516343	0.510902	0.758661		1.25286		0.676558	0.236481	1.22683	0.377759	0.565726	1.10424	2.69484	0.622298	0.544682	0.680881	0.614487	0.648024	1.32496	3.22666	0.888985	2.70932	1.32034	1.77866	1.08613	1.74287		2.178	4.2556	1.47955	1.41352	1.71806	2.41599	1.26999	2.19219	1.29663		2.39274	3.1067	0.922735	6.06605	1.70919	0.740585	Sulf(2OH) 24:0
Sulf(2OH) 24:1	0.780921	0.659314	0.381983	0.936955	0.54382	0.577346	0.544291	0.789307		1.24119		0.736349	0.278671	1.21381	0.461771	0.652657	1.12155	1.76525	0.622796	0.482016	0.66458	0.718358	0.62134	1.25405	2.86721	0.967452	2.75346	1.51352	1.78987	1.17046	1.8689		2.29902	4.74201	1.2992	1.38742	1.6645	2.47147	1.27263	2.19237	1.12044		2.43303	2.93304	0.816906	6.47732	2.0334	0.750065	Sulf(2OH) 24:1
Sulf(2OH) 26:0	0.0132129	0.0126849	0.00453103	0.0171116	0.00935825	0.00757782	0.0100531	0.0144049		0.0233568		0.0113629	0.0054545	0.0228788	0.00423149	0.011427	0.0255569	0.0562285	0.0124391	0.0107335	0.0125982	0.0105293	0.0118048	0.0301288	0.0739165	0.0160162	0.0540148	0.0274168	0.0426972	0.0285388	0.0369309		0.0485426	0.102743	0.0265787	0.0342266	0.038289	0.0534149	0.0276989	0.0470396	0.0308114		0.0555503	0.0696703	0.0168857	0.132755	0.0292324	0.0159668	Sulf(2OH) 26:0
Sulf(2OH) 26:1	0.0204446	0.014397	0.00856239	0.0225634	0.0122423	0.0135869	0.0120565	0.0210511		0.0367176		0.0152279	0.00642986	0.0323218	0.00890562	0.0158687	0.0338486	0.0600263	0.0170593	0.0122831	0.016644	0.0140741	0.0121948	0.0414738	0.0842608	0.0252182	0.0701445	0.0386864	0.0465906	0.0341591	0.0502886		0.0693835	0.14787	0.0468995	0.0439901	0.0411467	0.0697725	0.0362971	0.0661205	0.0315331		0.0659451	0.0851942	0.0231141	0.176747	0.0406507	0.0205686	Sulf(2OH) 26:1
LacCer 16:0	0.00418174	0.00411921	0.002711	0.00550474	0.00313377	0.00482133	0.00290583	0.00271502		0.00798814		0.00516785	0.0025093	0.00894863	0.00372371	0.00401524	0.00477633	0.0167186	0.00638549	0.00639044	0.00733403	0.00803846	0.00688111	0.0115763	0.0129758	0.00462064	0.0123612	0.00721864	0.00808569	0.00628977	0.00929545		0.0111876	0.0164304	0.00593533	0.00691002	0.00602739	0.00764181	0.00580864	0.00800921	0.00499844		0.012427	0.0138302	0.00552033	0.0221641	0.00855509	0.00410646	LacCer 16:0
LacCer 18:0	0.182094	0.170321	0.139839	0.220406	0.156072	0.156151	0.165889	0.156322		0.227434		0.197454	0.133335	0.329027	0.163782	0.178701	0.121849	0.420233	0.182894	0.146069	0.2036	0.197475	0.176326	0.27385	0.428715	0.214884	0.396959	0.294873	0.2903	0.269112	0.337199		0.445474	0.38201	0.27576	0.289927	0.327374	0.335103	0.276016	0.355623	0.210943		0.463964	0.514574	0.250072	0.727577	0.333054	0.193895	LacCer 18:0
LacCer 20:0	0.00581874	0.0065665	0.00452015	0.0071015	0.00555457	0.00623483	0.00597142	0.00614012		0.00785928		0.00677953	0.00586789	0.00894114	0.00709262	0.00658392	0.00328654	0.00899245	0.00649801	0.00623056	0.0071442	0.00647306	0.00637956	0.00633911	0.0116282	0.00759239	0.0108619	0.0111394	0.00865185	0.0103002	0.010373		0.0104967	0.0111956	0.00970828	0.00925481	0.0087174	0.00963032	0.0106821	0.00959233	0.00615515		0.0121382	0.0132517	0.00853756	0.0154912	0.0125683	0.00600591	LacCer 20:0
LacCer 22:0	0.00494593	0.006878	0.0061837	0.00675468	0.00721183	0.00847805	0.00855998	0.00672489		0.00694875		0.00847915	0.0072862	0.00878862	0.0081728	0.00759787	0.00414986	0.010303	0.00919831	0.00631626	0.00739972	0.00682614	0.00675807	0.00863778	0.0135637	0.00675707	0.00797238	0.0093961	0.00911238	0.00879967	0.00909661		0.00892496	0.0109905	0.00936529	0.00904932	0.0078596	0.0102854	0.00860602	0.00704504	0.00550303		0.0087877	0.0120271	0.0100723	0.0135494	0.00915871	0.00661115	LacCer 22:0
LacCer 24:0	0.00558168	0.00654521	0.00581403	0.00846587	0.00714714	0.00937781	0.00855998	0.00792318		0.00899873		0.00720225	0.00634066	0.00910708	0.00908451	0.0086659	0.00363862	0.0189005	0.00849965	0.00628149	0.00715468	0.00854444	0.00749055	0.0114222	0.0223439	0.00872602	0.0146832	0.0120115	0.011261	0.0124295	0.0124058		0.0156499	0.021457	0.0112154	0.0112959	0.0110827	0.0147651	0.00971285	0.0135654	0.00843838		0.0135652	0.0170317	0.0111296	0.0255353	0.0126191	0.00686169	LacCer 24:0
LacCer 24:1	0.00985954	0.00962447	0.00849237	0.0129315	0.00971079	0.0141686	0.0102918	0.011424		0.014869		0.011575	0.00805586	0.0165096	0.00981713	0.0104099	0.00793569	0.0312219	0.0113434	0.00983113	0.0107021	0.0145784	0.0132287	0.0180813	0.0397382	0.0125323	0.0306127	0.0210602	0.0202913	0.0153124	0.0215254		0.0301997	0.042265	0.0176715	0.0189776	0.0193603	0.0313314	0.0166489	0.0230707	0.0142209		0.0284164	0.0292187	0.0136697	0.056924	0.0248479	0.00948607	LacCer 24:1
GM3 16:0	0.00118623	0.00436076	0.000719508	0.00407405	0.00446218	0.00164069	0.00425313	0.00238854		0.00260563		0.00634129	0.00370974	0.00747225	0.00328254	0.00390814	0.00522045	0.00164863	0.00378016	0.0023988	0.00476261	0.00223701	0.00370768	0.0029844	0.00117466	0.000540431	0.000721473	0.00322509	0.000569666	0.00291431	0.00264845		0.00304576	0.0017617	0.00170645	0.00161593	0.000795838	0.00153353	0.00241902	0.00123553	0.00127462		0.000527253	0.00209375	0.00370893	0.000383711	0.000893572	0.00127279	GM3 16:0
GM3 18:0	0.0373037	0.0495171	0.0576632	0.155271	0.153803	0.0760394	0.105866	0.0439239		0.0741603		0.130165	0.0883826	0.149654	0.0985191	0.0795585	0.08131	0.0715557	0.130328	0.105347	0.102132	0.123295	0.136821	0.0774958	0.014964	0.0582678	0.0508724	0.0518504	0.0452358	0.0587802	0.0521517		0.0654985	0.0615067	0.0614079	0.0430952	0.0715844	0.0317406	0.0854022	0.0268686	0.0393017		0.0728246	0.0256209	0.0350667	0.0346851	0.0707111	0.0748553	GM3 18:0
GM3 18:1	0.000779221	0.0028272	0.0100944	0.0176483	0.0205894	0.012125	0.00685584	0.00667047		0.009904		0.0110346	0.00815083	0.0123272	0.0079386	0.00788621	0.00400265	0.00631416	0.0111577	0.00728617	0.0139784	0.00981612	0.00911567	0.00641952	0.000280912	0.00995871	0.00288161	0.0038923	0.0053203	0.00554232	0.00138211		0.00125292	0.00264405	0.00558249	0.00240465	0.00237877	0.00428553	0.00744282	0.00262243	0.00145585		0.00407823	0.00222335	0.00103268	0.00173439	0.00732481	0.00650734	GM3 18:1
GM3 20:0	0.00754793	0.00538685	0.00695524	0.0213283	0.00945699	0.00885863	0.0103482	0.00621021		0.0070352		0.0091554	0.00504937	0.00629242	0.0145238	0.00654593	0.00423218	0.0120166	0.0106761	0.00874855	0.00546909	0.00634826	0.0141389	0.00366268	0.00503319	0.00415743	0.00237479	0.0105474	0.00873487	0.00813849	0.00494376		0.00931336	0.00866169	0.0166179	0.0084941	0.00822648	0.0116282	0.00905328	0.0054978	0.00460962		0.00565642	0.00112815	0.00951364	0.00319759	0.00387214	0.00580527	GM3 20:0
GM3 22:0	0.000661182	0.000222086	0.00298814	0.00332095	0.00148591	0.00291058	0.00145441	0.0013669		0.00241163		0.00057452	0.000139257	0.000805716	0.00132051	0.000910335	0.00254012	0.00380255	0.00405785	0.00310835	0.00124941	0.00154424	0.00300368	0.00342698	0.00409674	0.00163648	0.000444269	0.000318399	0.00171705	0.00214879	0.000952081		0.00396064	0.00028435	0.00167536	0.00330791	0.00270472	0.00159024	0.000558885	0.000167041	0.0015769		0.00210476	0.0011883	0.000304979	0.000683965	0.000210497	0.00541455	GM3 22:0
GM3 24:0	0.000548941	0.000375827	0.00119918	0.000656255	0.00241061	0.00284742	0.000584901	0.00143313		0.0014331		0.00472537	0.00144268	0.00108333	0.0032275	0.000629416	0.000291421	0.000914303	0.00115417	0.000987739	0.00165345	0.00114938	0.00310063	0.00434095	0.00341774	0.00011324	0.00237479	0.00185291	0.000440316	0.000718105	0.00217292		0.00309218	0.000761279	0.00134849	0.00112191	0.00134615	0.000925731	0.000203445	0.000218517	0.00153654		0.00040403	0.00108549	0.0046462	0.000255807	0.000595714	0.000432184	GM3 24:0
GM3 24:1	0.000614587	0.00088739	0.0011827	0.00542514	0.00599661	0.00439787	0.00724167	0.000364556		0.00188423		0.0044452	0.00172019	0.00219604	0.0024738	0.00335123	0.000341327	0.00254537	0.00197364	0.00272181	0.00356686	0.00309991	0.00264072	0.00167557	0.00484591	0.00268207	0.000492273	0.00545575	0.000165954	0.00181604	0.0016318		0.00159091	0.000467962	0.00332665	0.00197925	0.00313442	0.00215791	0.00228202	0.000944143	0.0026181		0.000691373	0.00366711	0.00580667	0.00428985	0.00108365	0.000369426	GM3 24:1
PA 32:0	0.208171	0.244474	0.221007	0.106789	0.244744	0.398589	0.25988	0.190043		0.264462		0.29302	0.26676	0.349006	0.28006	0.216921	0.215919	0.566212	0.269465	0.292506	0.255661	0.370326	0.230051	0.347344	0.51369	0.292918	0.397208	0.302007	0.310131	0.260051	0.341649		0.313629	0.703637	0.231338	0.312309	0.255852	0.330629	0.282252	0.320428	0.173687		0.352108	0.462141	0.19524	0.784656	0.436595	0.239302	PA 32:0
PA 32:1	0.0572729	0.0584943	0.0400923	0.03065	0.0521074	0.0705619	0.0510213	0.0589415		0.0971401		0.0799239	0.0442706	0.0828036	0.0468052	0.0433576	0.0596799	0.210898	0.0643283	0.0502672	0.070238	0.074187	0.0479983	0.0792016	0.203121	0.0842182	0.210085	0.129658	0.10725	0.0765197	0.147478		0.17297	0.472943	0.0874916	0.124045	0.104136	0.189549	0.0878403	0.182408	0.0770013		0.17098	0.26399	0.0541937	0.52515	0.187846	0.0532606	PA 32:1
PA 34:0	0.123623	0.122875	0.121409	0.0484542	0.114189	0.158809	0.137778	0.135138		0.200376		0.15446	0.116838	0.258725	0.145635	0.124936	0.157109	0.701373	0.185534	0.119913	0.146321	0.151028	0.135043	0.210334	0.624766	0.197507	0.644251	0.288127	0.280351	0.20333	0.377591		0.379852	1.21633	0.171879	0.285355	0.258951	0.416579	0.253239	0.464732	0.188653		0.446351	0.685374	0.137552	1.77627	0.357469	0.137536	PA 34:0
PA 34:1	0.90087	0.784905	0.548596	0.520628	0.822616	1.05904	0.710624	0.902242		1.57998		0.998161	0.633017	1.67638	0.820146	0.768977	0.966649	5.83375	1.011	0.749522	0.857939	1.18667	0.7857	1.73754	6.34644	1.27283	6.54739	2.31396	2.34748	1.68654	3.16605		4.03039	11.4168	1.27066	2.06057	2.40876	4.77849	1.89425	3.92158	1.67177		3.79723	6.23581	0.890592	18.2924	2.62401	0.848107	PA 34:1
PA 34:2	0.0567423	0.0527385	0.0560221	0.0493234	0.0493062	0.08045	0.0869638	0.0652955		0.0990044		0.0679264	0.0523143	0.122752	0.072735	0.0566964	0.108224	0.29056	0.0770119	0.0586013	0.0621681	0.0806943	0.0595191	0.140957	0.370223	0.0944554	0.386464	0.121477	0.143326	0.131016	0.223203		0.201084	0.630535	0.0895317	0.157866	0.165071	0.246098	0.111351	0.335213	0.113058		0.205725	0.404255	0.0864076	0.962465	0.177567	0.0698082	PA 34:2
PA 36:0	0.0906769	0.0719346	0.0502485	0.0400258	0.0649082	0.069371	0.0587932	0.0854316		0.207208		0.0789585	0.037623	0.158673	0.0477465	0.0712958	0.109182	0.63041	0.0989799	0.0671626	0.0834607	0.0995638	0.0768929	0.1944	0.7361	0.132692	0.837113	0.224305	0.307651	0.151568	0.336468		0.60197	1.38726	0.128796	0.193382	0.264388	0.577101	0.176589	0.4858	0.180684		0.495758	1.05386	0.0772732	1.65451	0.274713	0.08195	PA 36:0
PA 36:1	0.818856	0.722265	0.362004	0.436133	0.522771	0.638554	0.57652	0.744216		1.72662		0.710652	0.37299	1.6952	0.424215	0.579205	1.13009	4.64436	0.769588	0.720092	0.771498	0.984883	0.665368	1.6198	7.86026	1.37981	8.75777	2.21632	2.80195	1.51155	3.68598		5.47273	13.2098	1.19925	2.08965	2.60002	5.19154	1.93761	4.37661	1.75776		4.73676	9.71841	0.859588	17.2402	3.166	0.882773	PA 36:1
PA 36:2	0.223617	0.219767	0.166881	0.202669	0.189884	0.241837	0.221842	0.303467		0.564546		0.313357	0.202405	0.608207	0.223963	0.217194	0.396007	1.6104	0.27727	0.253528	0.277915	0.367899	0.221994	0.657312	2.39838	0.509683	2.49693	0.821619	0.846595	0.567097	1.1954		1.54182	4.52306	0.448554	0.736124	0.877371	1.69574	0.627458	1.56532	0.569681		1.47972	2.7661	0.306183	6.97047	1.05209	0.319192	PA 36:2
PA 38:1	0.0679303	0.0876147	0.0522482	0.0328701	0.063967	0.0848773	0.065263	0.0738651		0.160425		0.0634276	0.0577842	0.112011	0.0397063	0.0561421	0.0940229	0.747422	0.0880168	0.0629206	0.0903255	0.089488	0.0750089	0.169238	0.456997	0.130142	0.622885	0.219594	0.257608	0.126515	0.299564		0.335175	1.47929	0.0871351	0.1581	0.215652	0.445903	0.155806	0.391001	0.135989		0.329136	0.625022	0.0623059	1.48908	0.233224	0.0713323	PA 38:1
PA 38:2	0.0803944	0.0606233	0.0370429	0.0390346	0.0616156	0.0735773	0.0645731	0.0722047		0.144815		0.0829039	0.0351728	0.130627	0.0467999	0.0624682	0.0852528	0.614477	0.0908716	0.0635338	0.0805128	0.0909669	0.0838369	0.168315	0.498187	0.126507	0.569417	0.209038	0.215187	0.1218	0.361218		0.354042	1.58112	0.0883889	0.178822	0.174913	0.486049	0.167216	0.400277	0.166323		0.312257	0.73969	0.0859556	1.41116	0.273065	0.0825349	PA 38:2
PA 38:3	0.273226	0.349436	0.277596	0.126949	0.268425	0.269978	0.285886	0.219409		0.406		0.311642	0.307797	0.514162	0.335178	0.211123	0.230237	0.804728	0.325118	0.30133	0.359408	0.379885	0.294433	0.433874	0.762192	0.415452	0.852368	0.433759	0.417615	0.336062	0.518819		0.564284	1.48645	0.203798	0.391443	0.367395	0.649493	0.527667	0.536511	0.136578		0.624006	0.762216	0.212289	1.86668	0.484617	0.212938	PA 38:3
PA 38:4	1.90676	2.35049	2.42073	0.71567	1.95979	1.66567	2.01248	1.48956		2.35056		2.40888	2.99778	3.62524	2.77778	1.60029	1.41276	4.51574	2.23641	1.8515	2.79212	2.70405	2.3747	2.78037	4.46767	2.97166	4.672	2.82418	2.28325	2.16005	3.2711		3.1413	7.52094	1.21254	2.48974	2.20917	3.82685	3.11897	3.39124	1.54375		3.51009	4.54372	1.52487	8.14795	2.73222	1.56378	PA 38:4
PA 40:5	0.0537773	0.048722	0.0436876	0.0446996	0.0633046	0.0613114	0.055566	0.0427048		0.106728		0.0639546	0.0552241	0.114255	0.05365	0.0467159	0.07333	0.248984	0.0677158	0.0667222	0.0558865	0.0757722	0.0500271	0.0932456	0.284813	0.111231	0.263399	0.128319	0.162657	0.10914	0.169917		0.207326	0.616484	0.0873579	0.135827	0.146684	0.238118	0.0971348	0.238953	0.0822752		0.186171	0.281968	0.0514579	0.536501	0.134342	0.0654323	PA 40:5
PA 40:6	0.218578	0.192897	0.207901	0.152453	0.179082	0.24463	0.244478	0.203925		0.224652		0.230793	0.229149	0.295788	0.296261	0.196066	0.289297	0.364584	0.233977	0.302116	0.259813	0.274067	0.220261	0.323215	0.508705	0.308074	0.446764	0.391403	0.287224	0.430944	0.401533		0.33259	0.572916	0.284355	0.291922	0.281538	0.322893	0.288123	0.361845	0.164671		0.505047	0.49096	0.228476	0.598145	0.22915	0.219566	PA 40:6
PC 30:0	10.0948	10.5655	10.2235	11.3088	8.66769	10.033	11.2047	8.84001		9.5719		8.28671	10.5211	10.7025	11.0299	10.8793	10.7443	10.1451	9.19927	10.4762	10.2931	9.60419	9.82343	10.5519	11.3859	9.67613	12.9709	10.6404	11.0286	9.64741	12.0076		10.7269	11.0206	12.2398	12.5307	14.3932	12.5139	11.0132	13.9231	9.91996		10.4229	10.2021	12.4619	9.95906	10.7681	10.681	PC 30:0
PC 32:0	45.1712	48.8426	57.8862	49.1318	51.4347	50.3705	56.2537	46.8607		54.9271		46.2663	49.944	62.6831	55.7759	56.6678	60.7089	57.2968	55.2853	54.7246	56.7076	53.6069	58.5717	55.2649	50.3774	46.8615	45.9892	40.0578	52.1844	39.4381	49.4272		44.751	49.3375	51.0449	51.2349	55.9585	45.9185	48.0545	49.6627	48.4156		45.1662	44.3406	51.7262	49.2614	44.656	44.7325	PC 32:0
PC 32:1	7.34206	9.28227	9.64935	7.87054	8.74157	8.95439	9.77526	7.16741		8.22068		6.94731	8.44615	8.52019	8.87815	8.32711	8.4217	9.33711	8.54873	7.49847	8.88996	9.36243	9.56542	7.87551	7.10704	6.91617	7.84257	6.89214	8.49421	7.05034	8.79948		7.19546	9.54762	7.56499	8.2303	8.92238	8.87055	7.6544	8.35067	7.58681		7.33611	6.42038	8.09422	8.73004	7.56914	7.28593	PC 32:1
PC 34:0	12.642	13.2595	14.77	14.6727	14.2521	13.249	14.7628	13.9177		16.6405		13.0894	12.0476	16.8528	14.4287	16.3537	18.0228	17.4361	15.8849	14.2913	15.7525	14.1034	14.4131	15.1882	14.4912	12.8755	12.3988	11.4755	13.963	11.5184	14.0724		12.7302	12.2442	15.0127	14.5246	15.1971	13.4461	13.3475	12.9382	13.5958		14.297	12.3989	14.4702	14.0178	11.2686	12.9051	PC 34:0
PC 34:1	25.9132	30.756	36.0012	30.87	36.2144	30.0647	33.8665	33.4523		38.9882		30.3132	33.054	36.1678	37.6887	36.0739	41.3395	42.6196	35.7188	32.6736	34.2639	30.7326	37.6216	34.9834	30.8879	30.3977	28.3896	26.356	31.1634	27.3329	31.3915		32.8517	32.9387	34.7896	32.3409	35.622	30.0022	29.0579	30.5527	31.9477		31.6957	28.7902	32.787	32.8783	29.1371	27.888	PC 34:1
PC 34:2	2.42188	2.60537	3.03476	2.58945	3.14353	2.7266	2.91786	3.03845		3.03061		2.15737	2.66567	2.60236	2.71555	2.76765	3.3027	3.13243	3.25418	2.67851	2.85438	3.24447	2.91773	2.81493	2.39685	2.35822	2.10837	2.16556	2.65002	2.36229	2.42509		2.21988	2.56793	2.86362	3.0575	2.92226	2.23702	2.47567	2.83726	2.65334		2.462	2.02758	2.66854	2.29899	2.47647	2.74116	PC 34:2
PC 36:0	1.75054	1.84361	1.89222	1.82719	2.01907	1.64344	2.0459	1.93522		2.39669		1.80649	1.80124	2.4045	2.02049	2.27211	2.61859	3.23449	2.32466	2.0958	2.32467	2.07526	1.9921	2.31488	2.13915	1.85637	2.00984	1.72841	2.00156	1.61479	2.00622		1.98407	2.37295	2.12426	2.1848	2.19411	2.12943	1.80737	1.85739	1.76922		2.01213	1.78507	1.86859	2.41775	2.02626	1.81963	PC 36:0
PC 36:1	16.4877	15.4159	18.4736	17.4524	17.3977	16.5785	19.7779	17.0808		18.3686		17.0381	16.556	21.6498	17.7629	18.3578	24.6205	30.3018	19.6708	17.3745	19.2481	17.8197	19.1902	18.4232	18.8801	16.6313	18.1151	15.7026	16.8854	15.4912	19.3856		17.7917	21.0411	18.1751	17.5142	19.1221	16.5076	17.7834	19.5248	17.8621		16.8147	16.9163	16.8489	21.3018	16.6865	16.428	PC 36:1
PC 36:2	7.19052	6.9382	7.84296	7.02808	7.5412	7.36838	7.88504	7.26654		9.26311		6.68589	6.6359	8.83659	8.17519	8.70652	12.016	13.8482	7.97388	7.55412	8.94079	8.11257	8.00758	9.11191	8.19868	7.26235	7.53642	7.29366	8.10549	7.07406	8.33345		7.4968	8.44453	9.12674	8.19342	8.60931	7.40511	8.24675	8.82204	6.86219		7.24909	7.07631	8.25446	8.36609	7.54984	8.0278	PC 36:2
PC 36:3	3.9755	4.17093	4.11178	4.02568	4.30322	4.19832	4.81239	4.3057		4.33156		3.62412	3.63663	4.4651	4.27834	4.84455	5.37807	6.31657	4.42318	3.88674	4.59148	4.67546	4.51437	4.47453	3.58145	3.89893	3.48964	3.9279	3.74567	3.6641	3.9192		3.49116	3.31208	4.23466	4.11319	4.25394	4.1963	4.12147	4.00863	3.73808		3.4877	3.03987	4.20794	2.54505	3.83582	4.39141	PC 36:3
PC 36:4	19.059	16.7564	21.2467	17.866	20.6624	18.7954	23.5739	19.7057		20.9487		18.3625	19.1713	22.4995	23.0834	20.624	24.6229	29.0839	21.9076	19.0001	21.045	21.1542	21.5976	20.337	16.8652	20.8576	17.9764	18.1771	17.4859	14.7323	18.8231		16.0353	17.0638	19.992	19.5008	20.8495	20.2855	20.8174	17.9268	18.6824		18.4997	13.9136	19.6124	11.5585	17.6213	21.5915	PC 36:4
PC 38:0	0.0925295	0.0956828	0.0822501	0.106592	0.106268	0.0959805	0.10119	0.103597		0.140896		0.0886868	0.0773525	0.131691	0.0927601	0.115238	0.176414	0.490248	0.11585	0.0928563	0.106007	0.10384	0.108592	0.137455	0.258598	0.105457	0.217855	0.13495	0.170368	0.109747	0.181755		0.204729	0.368928	0.170181	0.153682	0.178448	0.191016	0.129193	0.221462	0.174351		0.178077	0.208838	0.129433	0.417718	0.154788	0.110936	PC 38:0
PC 38:1	0.35511	0.356834	0.333074	0.453013	0.428752	0.425975	0.387549	0.445063		0.593679		0.365835	0.301189	0.5591	0.356991	0.487221	0.703054	1.72912	0.466749	0.387161	0.436234	0.394472	0.421826	0.546942	1.07355	0.441986	0.97718	0.532858	0.823197	0.455806	0.802411		0.879445	1.59416	0.704129	0.613363	0.769972	0.860265	0.607196	0.899621	0.738095		0.815418	0.909324	0.466475	1.82723	0.638394	0.475422	PC 38:1
PC 38:2	0.481226	0.433468	0.471373	0.570235	0.54337	0.485207	0.519366	0.508656		0.678706		0.43841	0.411665	0.673115	0.520993	0.591682	0.865259	1.62735	0.606341	0.474455	0.546946	0.527134	0.550796	0.660478	1.25029	0.516168	0.958386	0.618843	0.863974	0.499492	0.894161		0.953956	1.76659	0.77547	0.710935	0.819234	0.857712	0.654318	0.983206	0.755897		0.855933	1.03966	0.587848	1.85407	0.795998	0.545961	PC 38:2
PC 38:3	1.97918	1.99024	2.27732	1.9051	2.441	1.9994	2.30682	2.10086		2.57459		1.89546	1.92487	2.52592	2.38395	2.45061	2.72863	3.20342	2.56767	2.14842	2.34715	2.2615	2.39942	2.23732	1.98956	1.96256	1.78559	1.70875	1.83339	1.54875	1.99296		1.8064	2.0801	1.75289	1.99794	2.18267	2.19425	2.08314	1.78956	2.00385		1.95992	1.57759	1.82369	1.63456	1.96212	1.74353	PC 38:3
PC 38:4	12.3358	13.6386	14.1845	12.8323	15.738	12.6102	16.6393	12.7793		15.9541		11.5589	12.5348	16.0282	15.3535	14.8273	16.9718	17.3983	14.9392	14.9778	15.0983	14.879	14.2322	16.2051	10.3363	12.2293	10.4895	10.3048	11.79	10.1454	11.6983		9.86442	12.7502	10.1188	11.0521	12.6253	13.2158	11.9285	10.4484	11.1178		12.0204	8.21491	10.3486	8.55279	11.328	12.352	PC 38:4
PC 38:5	6.06038	6.24681	6.84476	5.34732	8.29645	6.37053	7.14936	5.89026		7.68432		5.18484	5.77571	6.97141	6.33509	6.51514	7.97677	7.837	6.42563	5.84714	7.19191	7.83898	7.21259	6.95924	5.70786	6.35471	5.84787	5.98048	6.1314	5.71739	6.60243		5.51733	6.50882	6.19051	5.87571	7.08026	6.92659	6.70139	6.25443	6.09783		6.71902	3.84	6.32272	4.97572	6.3671	6.38334	PC 38:5
PC 38:6	7.8376	6.83357	7.21525	8.02085	8.63774	6.62656	8.50735	8.50195		10.0852		7.2396	6.00714	8.89093	7.77414	9.14184	12.1548	10.4937	8.69487	6.9822	7.68105	7.83096	7.64762	10.0619	11.5769	8.20145	9.85318	9.58214	11.1849	10.0069	11.9082		10.6522	10.0043	16.1073	11.984	12.5504	9.48443	10.4677	12.5146	9.45545		8.24347	8.79249	12.1051	11.2324	7.97564	10.1471	PC 38:6
PC 40:4	1.16923	1.19033	1.17014	1.08389	1.20242	1.0948	1.44435	1.16767		1.47091		1.08856	1.11626	1.31026	1.53227	1.43405	1.91215	1.35041	1.35133	1.22836	1.31846	1.17939	1.19355	1.38633	1.07218	1.22217	1.12324	1.15437	1.08905	0.883866	1.12047		1.00513	1.18595	1.04316	1.09746	1.19272	1.19592	1.1024	1.05724	1.03036		1.05334	0.826523	0.928383	1.09498	1.2032	1.14227	PC 40:4
PC 40:5	1.87598	1.77906	1.96254	1.83611	2.23017	1.99765	2.24558	1.85175		2.31038		1.78713	1.56895	2.43437	2.22485	2.39656	3.0685	2.52402	1.97405	1.77186	2.11396	2.17673	2.00614	2.23989	2.0441	1.98645	2.0853	1.80637	2.11071	1.63843	1.94362		1.91776	2.09915	2.29385	2.12055	2.3422	2.02331	2.21153	2.14438	1.92199		1.88978	1.37632	1.82356	1.99995	1.99103	1.93142	PC 40:5
PC 40:6	9.10375	7.68975	8.80599	8.25709	9.03965	7.85899	9.64686	7.84722		11.0271		7.62068	7.48957	10.3252	10.6167	11.2362	13.9826	10.7474	9.47231	7.89329	8.85006	8.99003	8.74042	10.2141	11.0694	9.17326	10.2027	9.82364	11.1086	8.50033	11.7752		8.96118	10.3146	12.5384	10.4109	11.8466	9.75651	10.8453	10.9327	9.51364		8.31117	6.82567	9.39057	10.8742	8.31587	10.4839	PC 40:6
PC 40:7	4.98272	4.87994	4.92285	4.6539	4.56889	4.61814	5.86575	4.38604		5.52724		3.94384	4.21472	5.29285	5.23269	5.69902	6.98343	5.66093	5.13521	4.8314	5.13922	5.51611	5.84816	5.76915	6.10489	4.96669	5.75721	6.78687	5.88855	5.51792	6.6426		5.49758	5.6585	7.35032	6.26022	7.06601	6.45455	6.90848	6.37979	5.25898		5.00625	4.42098	5.9229	5.55023	6.46333	6.67177	PC 40:7
PC 42:5	0.163208	0.17099	0.175305	0.144145	0.159644	0.164653	0.19603	0.141101		0.197929		0.129044	0.169691	0.198283	0.178341	0.158492	0.228182	0.257156	0.177367	0.150526	0.187676	0.211968	0.219142	0.213818	0.206905	0.172179	0.208602	0.186899	0.153274	0.143361	0.181185		0.214281	0.287762	0.156057	0.170258	0.180864	0.234724	0.220841	0.204261	0.144368		0.185801	0.14663	0.140292	0.224796	0.199883	0.170973	PC 42:5
PC 42:6	0.229647	0.24674	0.258149	0.224254	0.212629	0.202329	0.289208	0.209467		0.267015		0.200672	0.228606	0.30889	0.24402	0.273627	0.315467	0.371287	0.275173	0.209309	0.299988	0.320159	0.329307	0.31067	0.311861	0.271812	0.293171	0.353995	0.229961	0.250869	0.334001		0.333118	0.327437	0.295521	0.27748	0.296609	0.345278	0.358825	0.308886	0.180458		0.222775	0.210681	0.261701	0.370102	0.351093	0.314839	PC 42:6
PC 42:7	0.466963	0.515627	0.530142	0.474999	0.403046	0.406645	0.591102	0.365173		0.509403		0.40814	0.472184	0.673193	0.471653	0.547555	0.658312	1.206	0.640684	0.444353	0.630036	0.658402	0.656166	0.817263	0.78408	0.573381	0.864737	0.989667	0.558545	0.681781	0.897146		0.781046	0.87402	0.928382	0.743997	0.70907	0.950524	1.09447	0.92967	0.47709		0.589791	0.620858	0.667995	1.48052	0.911539	0.832874	PC 42:7
PCe 30:0	0.153895	0.15643	0.15438	0.191558	0.13286	0.147364	0.169463	0.132418		0.144426		0.126255	0.148262	0.151491	0.131271	0.144974	0.200292	0.165192	0.153158	0.139392	0.153478	0.14158	0.147818	0.157179	0.172727	0.158616	0.176859	0.148934	0.149523	0.144877	0.192286		0.160982	0.185878	0.1708	0.2064	0.191039	0.195964	0.18694	0.208995	0.197781		0.141734	0.146574	0.156011	0.155521	0.161895	0.175033	PCe 30:0
PCe 32:0	1.83143	1.91111	2.31076	2.38	2.10303	2.03469	1.97688	1.83925		1.71675		1.65546	1.78301	2.04648	2.01581	2.63086	2.91988	2.5152	1.82975	1.9833	2.25114	1.99519	2.04713	2.1083	2.04399	2.08163	1.90537	1.94725	2.20853	1.93345	2.00828		1.89665	1.97841	2.00258	2.34231	2.71449	2.09723	2.11054	3.04002	1.94485		1.62726	1.76998	2.22812	1.80993	1.85128	2.01718	PCe 32:0
PCe 32:1	0.553171	0.611161	0.76212	0.614374	0.777775	0.683744	0.721945	0.551264		0.552588		0.503947	0.670111	0.711451	0.62966	0.72199	0.672315	0.716294	0.611003	0.598755	0.830241	0.64069	0.693027	0.666011	0.461829	0.575437	0.461425	0.448143	0.522369	0.408588	0.499256		0.406176	0.553058	0.525937	0.546857	0.573225	0.594023	0.529248	0.521291	0.521601		0.601288	0.410474	0.497742	0.418531	0.572123	0.540548	PCe 32:1
PCe 34:0	0.735817	0.699482	0.829856	0.890165	0.818107	0.794957	0.850998	0.842453		0.749204		0.649187	0.689362	0.878325	0.734654	0.980798	1.22617	0.8425	0.789918	0.722818	0.845457	0.815442	0.793326	0.926612	0.876455	0.848457	0.771088	0.952547	0.837502	0.775857	0.817597		0.785684	0.769815	0.887636	0.870959	0.975906	0.821191	1.01398	1.22429	0.764951		0.738911	0.747056	0.948544	0.848757	0.72749	0.869474	PCe 34:0
PCe 34:1	1.06715	1.14091	1.23273	1.29445	1.3094	1.2372	1.21757	1.08867		1.13384		0.998282	1.09488	1.26131	1.1674	1.29469	1.40962	1.61124	1.28343	1.12594	1.20813	1.28996	1.28066	1.22825	0.941587	1.13464	0.923922	0.964822	1.04406	0.978961	1.07643		0.939333	1.11942	1.21923	1.15193	1.2555	1.20162	1.28886	1.23416	1.03269		1.0248	0.823793	1.12471	0.958225	0.963705	1.13955	PCe 34:1
PCe 34:2	0.129035	0.129245	0.159183	0.153361	0.158348	0.155298	0.167041	0.143395		0.149712		0.118408	0.12058	0.161203	0.148975	0.147308	0.186939	0.292415	0.154689	0.148303	0.155323	0.155303	0.159466	0.165811	0.151561	0.153397	0.133529	0.135058	0.13528	0.118075	0.157302		0.135647	0.236508	0.149799	0.135292	0.162399	0.169883	0.14986	0.162063	0.140063		0.146883	0.136546	0.145068	0.210122	0.163944	0.153782	PCe 34:2
PCe 36:0	0.612824	0.65457	0.508883	0.718016	0.673341	0.650712	0.494764	0.573225		0.706318		0.632032	0.479231	0.693951	0.471015	0.55895	0.826872	0.996616	0.56259	0.55863	0.703076	0.612315	0.52124	0.756351	0.516277	0.584842	0.674696	0.594752	0.538147	0.675455	0.69399		0.534111	0.655627	0.58729	0.687232	0.669435	0.536626	0.62138	0.712815	0.523717		0.448536	0.431186	0.475525	0.53364	0.579158	0.721318	PCe 36:0
PCe 36:1	0.331442	0.334606	0.419501	0.520524	0.423038	0.373828	0.409677	0.409922		0.444241		0.358162	0.319872	0.488567	0.369101	0.477594	0.660052	0.781012	0.45147	0.37606	0.463136	0.437115	0.410933	0.560044	0.643445	0.427148	0.603697	0.511845	0.598654	0.426669	0.554698		0.531014	0.73199	0.527497	0.528733	0.547422	0.528646	0.500204	0.688471	0.500354		0.480173	0.561036	0.471389	0.755694	0.48031	0.45054	PCe 36:1
PCe 36:2	0.137512	0.128592	0.127608	0.182412	0.153617	0.143504	0.164971	0.158694		0.179305		0.131508	0.106843	0.181003	0.138767	0.174186	0.267986	0.399803	0.157526	0.133578	0.155474	0.152414	0.163406	0.197266	0.262614	0.14882	0.253141	0.186996	0.243351	0.145932	0.219147		0.229809	0.371723	0.214925	0.204591	0.229787	0.234189	0.167582	0.297634	0.214394		0.224558	0.23076	0.181627	0.401313	0.189962	0.165727	PCe 36:2
PCe 36:3	0.0825774	0.0843207	0.0857303	0.110729	0.0962369	0.0921714	0.123764	0.102023		0.128928		0.0776187	0.0697515	0.118675	0.0870467	0.105257	0.173551	0.191611	0.0943623	0.0752802	0.0957011	0.088636	0.0869803	0.126948	0.220385	0.0960511	0.198477	0.113674	0.163989	0.109887	0.168754		0.188647	0.290667	0.134357	0.139472	0.163337	0.163974	0.123769	0.162794	0.158428		0.164874	0.164368	0.109066	0.275713	0.153138	0.105798	PCe 36:3
PCe 38:2	0.0498706	0.0484346	0.0459038	0.0621249	0.0576311	0.0488282	0.0590269	0.0641909		0.0745325		0.0439759	0.0356224	0.0682913	0.0506198	0.0588887	0.108584	0.253698	0.0591123	0.0502502	0.0518586	0.061584	0.0613268	0.077313	0.15484	0.057125	0.126292	0.0717406	0.103843	0.0635396	0.0982884		0.118699	0.250841	0.0963626	0.0870536	0.100836	0.115642	0.072468	0.147805	0.103728		0.107965	0.133689	0.065578	0.275923	0.0888112	0.0641794	PCe 38:2
PCe 38:3	0.0503165	0.0468013	0.0533572	0.0619958	0.0612723	0.0552807	0.0660289	0.0584132		0.0686735		0.0460343	0.0392175	0.0710065	0.0591824	0.0629142	0.0924142	0.1331	0.0629219	0.0513863	0.0608056	0.0636733	0.0597409	0.0767788	0.10339	0.0605894	0.103936	0.066858	0.0873558	0.0577387	0.0824563		0.0909925	0.160981	0.0719968	0.0685677	0.0811776	0.0936756	0.0740599	0.102791	0.0856089		0.078036	0.0847028	0.0592607	0.158954	0.0691448	0.0615337	PCe 38:3
PCe 38:4	0.254387	0.26477	0.270266	0.342273	0.307525	0.282934	0.313813	0.270493		0.305193		0.235417	0.225149	0.321983	0.29099	0.3247	0.410529	0.357117	0.296762	0.263124	0.282977	0.319666	0.291772	0.335933	0.235425	0.298952	0.236452	0.30102	0.267386	0.23785	0.266594		0.236398	0.273196	0.279593	0.287521	0.311503	0.294276	0.313666	0.323158	0.250495		0.261861	0.184632	0.268432	0.209536	0.258876	0.286692	PCe 38:4
PCe 38:5	0.200348	0.217009	0.238622	0.236816	0.244805	0.217302	0.380742	0.211444		0.242988		0.200244	0.192181	0.245352	0.243369	0.248681	0.370671	0.262642	0.25642	0.232996	0.241108	0.256136	0.239369	0.282853	0.221732	0.215203	0.208631	0.221557	0.213551	0.182794	0.228143		0.199286	0.255609	0.222466	0.230276	0.272347	0.253604	0.261583	0.238712	0.196579		0.202228	0.150123	0.218002	0.18249	0.223513	0.255172	PCe 38:5
PCe 40:4	0.204998	0.194178	0.206564	0.190871	0.20179	0.237052	0.246086	0.16931		0.237299		0.187424	0.199412	0.280042	0.243074	0.254014	0.358132	0.244307	0.243854	0.205358	0.205092	0.224524	0.238627	0.282381	0.282014	0.20606	0.184474	0.346419	0.199294	0.217508	0.235426		0.243419	0.244023	0.314792	0.239395	0.273845	0.275593	0.337941	0.243078	0.23575		0.22524	0.201903	0.318295	0.188329	0.258359	0.324762	PCe 40:4
PCe 40:5	0.0962724	0.100283	0.113413	0.108922	0.104246	0.0958372	0.141786	0.0871621		0.107972		0.0843562	0.0853244	0.12339	0.102569	0.113846	0.168629	0.129282	0.115175	0.0912754	0.111273	0.124953	0.119715	0.140265	0.11229	0.120479	0.109733	0.13131	0.101952	0.0934999	0.11855		0.104328	0.125095	0.122993	0.114413	0.115846	0.133159	0.147239	0.131595	0.0907612		0.108819	0.0791298	0.0997052	0.11334	0.105805	0.1272	PCe 40:5
PCe 40:6	0.185101	0.191087	0.18119	0.228445	0.179528	0.165505	0.244848	0.168801		0.216737		0.167269	0.151975	0.266707	0.174763	0.232819	0.34953	0.253514	0.216545	0.163072	0.209811	0.227253	0.203527	0.278474	0.338742	0.244657	0.32786	0.347297	0.283366	0.268509	0.320934		0.269461	0.288687	0.423106	0.309969	0.317889	0.303897	0.377491	0.434819	0.208229		0.231477	0.227561	0.281189	0.310477	0.217701	0.301054	PCe 40:6
PCe 42:5	0.0383152	0.0390516	0.0403726	0.0370108	0.0367224	0.0297304	0.0524646	0.0356645		0.0382899		0.0333617	0.0386777	0.0444282	0.0353075	0.0411631	0.0762691	0.0658155	0.0451024	0.0338477	0.0453172	0.0489961	0.0459378	0.0579998	0.0552702	0.0372381	0.056683	0.0521455	0.0452751	0.0390045	0.0582879		0.0470089	0.0509527	0.0503493	0.0465281	0.0485015	0.0603998	0.0633249	0.0553673	0.0337707		0.0443792	0.0329141	0.0526668	0.0803597	0.0583691	0.0529087	PCe 42:5
PCe 42:6	0.0366772	0.0363618	0.0375455	0.0423087	0.0339998	0.0326609	0.05055	0.0344123		0.0462355		0.0377895	0.0315952	0.0518723	0.0404738	0.0456689	0.0746637	0.0647508	0.0437032	0.0322145	0.0440472	0.0468824	0.0477836	0.0595663	0.0566241	0.0463921	0.057537	0.0629286	0.0436568	0.047185	0.0614201		0.0573308	0.0611739	0.0623394	0.0501028	0.0510251	0.0678724	0.0640646	0.0645964	0.0349786		0.0438306	0.0396123	0.0435149	0.087962	0.0515752	0.0553253	PCe 42:6
PE 30:0	0.0422041	0.0507177	0.0419544	0.0469758	0.0412754	0.0418468	0.0543197	0.0431485		0.0481068		0.0436565	0.0502512	0.0435079	0.0498643	0.0456539	0.0440974	0.046098	0.081608	0.0508867	0.0517941	0.0531696	0.0544294	0.0492912	0.0504184	0.05884	0.0482257	0.0559098	0.0447808	0.050306	0.0479523		0.0496288	0.0451338	0.0450568	0.049386	0.0543091	0.0460904	0.0548131	0.0522761	0.0482465		0.0472228	0.0526237	0.057035	0.0402586	0.0464125	0.0594734	PE 30:0
PE 32:0	0.920714	0.94118	0.768192	0.809616	0.760304	0.752612	0.976756	0.819574		0.886462		1.07141	0.86736	1.13698	1.20182	0.966361	1.1249	1.0008	1.1715	1.17007	1.1732	1.04397	1.03984	1.19545	0.895165	1.15123	0.958075	1.28358	0.735919	1.10836	0.979284		0.945565	0.730662	0.806093	1.01765	1.03168	0.959165	1.21087	0.887773	0.750157		0.942105	0.995026	1.28761	0.816822	1.01895	1.13914	PE 32:0
PE 32:1	0.339797	0.351129	0.303554	0.289649	0.311608	0.352358	0.352126	0.283847		0.33642		0.333752	0.312769	0.371689	0.458614	0.331789	0.289455	0.463995	0.327386	0.307804	0.381589	0.400317	0.396967	0.37364	0.436587	0.467253	0.480795	0.488587	0.328207	0.420594	0.397876		0.415284	0.507607	0.311933	0.386027	0.401336	0.413004	0.434062	0.444288	0.281011		0.380627	0.427902	0.369173	0.695634	0.456018	0.400296	PE 32:1
PE 34:0	2.01943	1.90738	1.53064	1.67699	1.76474	1.76116	1.92072	1.96787		1.91656		2.19886	1.60284	2.13021	2.53004	2.39042	2.38654	2.31447	2.17393	2.34407	2.19022	2.11614	2.16696	2.35109	2.26136	2.88412	2.29588	2.69242	1.89918	2.36515	2.11112		2.232	1.85908	2.03171	2.32341	2.34237	2.10615	2.60987	2.13333	1.66317		2.09234	2.30474	2.39658	2.73705	2.07084	2.20143	PE 34:0
PE 34:1	7.52733	7.34469	6.24789	6.89224	7.58252	7.87744	7.46438	7.42252		7.649		7.96303	6.46219	7.91517	10.2136	8.47438	9.24348	11.2263	7.68095	7.33041	8.2742	8.10412	7.94398	8.64616	10.3455	11.12	10.2341	10.5293	8.39238	9.5779	8.48729		9.01712	9.70104	8.09146	8.49784	8.94534	9.57973	10.0902	9.16699	7.10079		8.01243	9.26703	8.61602	13.6955	9.15873	8.0814	PE 34:1
PE 34:2	0.667691	0.718672	0.591575	0.761097	0.733923	0.845774	0.829773	0.76261		0.664275		0.722853	0.592314	0.664214	1.02335	0.807949	0.837259	0.986393	0.683208	0.696574	0.671518	0.844333	0.830542	0.761966	0.810174	0.941847	0.870433	0.98164	0.708934	0.926314	0.856609		0.757049	0.788822	0.715215	0.722323	0.873913	0.823791	0.868878	0.882097	0.55938		0.738889	0.834344	0.805653	0.921852	0.817101	0.830744	PE 34:2
PE 36:0	0.574116	0.501055	0.418413	0.51901	0.501301	0.538628	0.541307	0.554244		0.61851		0.565628	0.428469	0.618424	0.653037	0.572356	0.721308	0.870559	0.575432	0.512707	0.538243	0.594109	0.558366	0.625683	0.976848	0.818469	0.903875	0.718448	0.660095	0.628246	0.679444		0.82659	0.80507	0.623313	0.697121	0.723352	0.697176	0.638748	0.754372	0.560049		0.72499	0.862922	0.577084	0.959453	0.629082	0.516378	PE 36:0
PE 36:1	5.07721	4.7063	3.57513	4.55555	4.9852	4.84757	4.67684	5.31733		5.49743		4.8322	3.7528	5.83055	5.83275	4.98269	6.03177	7.49736	4.54261	4.84322	4.68657	5.30588	4.85687	5.4154	8.42817	8.03566	8.2589	6.63814	6.20578	5.71457	6.64044		7.10536	7.39964	5.3474	6.28451	6.50748	6.67858	6.09187	6.71779	5.11651		6.7077	7.89431	5.08504	8.51256	6.03393	4.87434	PE 36:1
PE 36:2	5.03022	5.40698	4.77418	4.65219	6.22727	6.26469	5.5965	5.59932		5.42121		5.30639	4.76359	5.38196	7.31485	5.78314	5.7667	8.16012	5.38954	5.20877	4.90974	6.33583	6.10025	6.02736	7.53207	7.33003	6.19327	7.81299	5.65925	6.55875	5.88644		6.51919	5.30997	6.44545	6.84082	7.08207	5.9846	6.75489	6.10096	4.53387		5.46014	6.11809	6.84535	6.99648	6.25226	5.84411	PE 36:2
PE 36:3	1.00586	1.05532	0.954086	1.05883	1.08316	1.12725	1.16124	1.23268		0.973774		1.01558	1.03611	1.0303	1.56591	1.0948	1.08018	1.22491	1.13662	1.24287	1.16962	1.36702	1.26492	1.10554	0.822127	1.43783	0.828237	1.006	0.818145	1.09818	0.814021		0.738142	0.504248	0.838564	0.954104	1.01563	0.824724	1.08733	0.972013	0.699051		0.825341	0.780348	1.13098	0.599996	0.856449	1.00268	PE 36:3
PE 36:4	3.92107	3.91009	4.08983	3.27567	4.32441	4.33428	4.57398	4.50846		3.91379		4.19937	4.60049	3.70661	6.39065	3.98152	3.56069	4.10115	4.31226	4.9919	4.62761	5.26793	4.78783	3.92511	2.24696	5.75217	2.20157	3.25427	2.62789	3.77032	2.88554		2.53113	1.29595	3.03876	3.40727	3.44234	2.30017	3.70924	2.34335	2.17323		2.44328	1.81227	3.7949	1.10732	3.06269	3.43772	PE 36:4
PE 38:1	0.105905	0.101599	0.0637726	0.126334	0.109219	0.106732	0.100803	0.145657		0.153423		0.112151	0.0770617	0.133183	0.118178	0.112951	0.172936	0.581135	0.119331	0.113518	0.105802	0.111819	0.130789	0.138529	0.318456	0.210376	0.326411	0.185173	0.243622	0.167658	0.21412		0.298395	0.391356	0.140693	0.188644	0.21861	0.256349	0.162153	0.269156	0.17933		0.232225	0.307894	0.132391	0.344205	0.160331	0.108435	PE 38:1
PE 38:2	0.199534	0.191167	0.158919	0.214439	0.225475	0.228662	0.196564	0.281601		0.272776		0.218318	0.156412	0.237843	0.244627	0.205584	0.292744	0.664651	0.236448	0.230923	0.209747	0.236928	0.23474	0.240881	0.40758	0.333896	0.40713	0.276595	0.338916	0.264547	0.303093		0.385431	0.454167	0.267585	0.293697	0.336514	0.33099	0.269082	0.345464	0.277627		0.33791	0.39751	0.245583	0.457459	0.239325	0.184474	PE 38:2
PE 38:3	1.13623	1.0219	1.18404	1.03484	1.52638	1.40036	1.21087	1.62061		1.28259		1.42031	1.10788	1.17001	1.6947	1.34217	1.5172	1.61291	1.4079	1.70609	1.28994	1.37719	1.23439	1.07517	0.866161	1.40473	0.756374	0.833301	0.964372	0.913073	0.813938		0.859689	0.567327	0.868955	1.03691	1.00993	0.776273	0.881723	0.694753	0.955476		0.981597	0.82937	1.11039	0.680347	0.926368	0.802087	PE 38:3
PE 38:4	7.30347	6.19804	6.8048	6.13557	10.0902	9.12037	7.53913	10.3228		7.90189		9.2199	6.73206	6.42429	10.7882	7.49548	11.8241	9.36995	7.84415	9.9125	7.42696	8.3803	7.80418	6.5262	4.85524	8.2826	4.66689	4.30342	5.68051	5.44369	4.72309		5.04089	3.5937	4.87183	6.00541	6.01729	4.3893	5.4563	4.15785	5.29263		6.05665	4.51401	5.92411	4.2027	5.42024	4.74803	PE 38:4
PE 38:5	1.27656	1.00295	1.07945	1.14099	1.83847	1.46004	1.23137	2.11514		1.49847		1.78159	0.974645	1.18163	1.93917	1.39686	2.36839	2.04733	1.50271	1.66633	1.18695	1.45688	1.26267	1.238	1.438	1.4413	1.16015	0.94294	1.57915	1.20144	1.07778		1.33032	0.943407	1.51448	1.4194	1.32421	0.886365	0.985568	1.04616	1.40468		1.28144	1.26732	1.50395	1.40345	1.06255	0.967585	PE 38:5
PE 38:6	2.98781	2.24862	2.36023	2.62821	3.74282	3.46822	2.59199	4.30887		3.57267		3.94885	2.13573	2.54999	3.7759	3.09139	5.13324	3.59461	3.3016	3.74945	2.83163	3.14833	2.85088	2.58818	3.39712	3.8189	2.81175	2.87877	4.34324	3.46241	2.95978		3.44859	1.83157	5.18399	3.94849	4.10862	2.32607	3.1118	3.1989	3.67594		2.50379	3.29072	4.58782	2.21056	2.73343	2.9737	PE 38:6
PE 40:3	0.128772	0.100571	0.118918	0.122689	0.212423	0.186606	0.136182	0.239678		0.170558		0.207887	0.118984	0.134611	0.214096	0.154644	0.231478	0.251896	0.170382	0.247866	0.136907	0.15042	0.143748	0.122466	0.13433	0.160263	0.1095	0.0774472	0.154845	0.109606	0.106052		0.120278	0.110311	0.0990767	0.138793	0.130107	0.0922491	0.0986464	0.087883	0.152236		0.139012	0.127009	0.125381	0.131775	0.110512	0.0782518	PE 40:3
PE 40:4	0.825769	0.624196	0.786589	0.770809	1.39101	1.0823	0.784622	1.42648		1.00139		1.27017	0.691117	0.832505	1.4023	0.981482	1.69343	1.46788	1.01865	1.41418	0.829112	0.878584	0.89681	0.755332	0.731396	0.923939	0.71872	0.463315	0.905336	0.727225	0.607359		0.711357	0.61185	0.634665	0.841606	0.808279	0.619802	0.549905	0.540833	0.870247		0.862914	0.724494	0.736604	0.74589	0.764253	0.462866	PE 40:4
PE 40:5	0.62861	0.512007	0.625121	0.625818	1.11739	0.829661	0.622858	1.18101		0.832697		0.988794	0.524034	0.572148	0.99047	0.792927	1.4269	1.15651	0.833833	0.99604	0.671999	0.763784	0.657952	0.637497	0.752394	0.742003	0.591073	0.510862	0.842486	0.624904	0.549864		0.738708	0.55109	0.766664	0.72447	0.69911	0.50853	0.561774	0.601224	0.711748		0.647349	0.723392	0.731234	0.756433	0.55919	0.507708	PE 40:5
PE 40:6	4.54244	3.25928	3.5121	3.70722	5.94035	4.95051	4.17159	7.00758		5.6145		6.68861	3.32155	3.7997	6.3089	4.97611	10.2997	6.83452	5.07747	6.67531	4.43908	4.69819	4.457	3.72001	4.80047	4.83777	3.68368	3.23297	5.47765	4.0946	3.47687		4.62136	3.18147	5.37424	4.95965	4.5297	2.74277	3.59763	3.9996	4.82433		4.36302	4.39731	4.9792	5.08129	3.51433	3.48727	PE 40:6
PE 42:5	0.0216864	0.0192476	0.0210875	0.0236473	0.0398293	0.033289	0.0221633	0.038346		0.0280646		0.0334572	0.0199291	0.0224897	0.0415335	0.0263877	0.0393658	0.0507342	0.0328431	0.0377834	0.0273891	0.0300514	0.0283177	0.0202016	0.0186748	0.0269881	0.0178288	0.0130803	0.0213134	0.0173821	0.016923		0.0179583	0.0232112	0.013293	0.0204558	0.020186	0.0167451	0.0159319	0.0134753	0.0215446		0.0241524	0.0192371	0.018039	0.0253006	0.0174911	0.0113594	PE 42:5
PE 42:6	0.0286269	0.0258301	0.0275302	0.0281938	0.047096	0.0397436	0.0316131	0.0453332		0.0369054		0.0425974	0.0242411	0.0260987	0.0460115	0.0339357	0.0473784	0.06197	0.0348924	0.0473599	0.0294237	0.0356118	0.0325732	0.0267919	0.0279273	0.0328968	0.022582	0.0199386	0.0304968	0.0215603	0.0222444		0.0261879	0.023865	0.0261668	0.029593	0.0275699	0.021151	0.0214344	0.0205818	0.0310511		0.028743	0.0264471	0.0287796	0.0353067	0.0258466	0.0171647	PE 42:6
PEp 32:0	0.984803	1.18989	1.0659	0.775232	0.986404	0.932806	0.823825	0.769967		0.875638		0.719262	1.10602	0.974219	1.63592	0.889581	0.881295	0.900509	1.05695	1.0386	1.10846	1.08013	1.02303	1.12705	0.45409	0.835241	0.641609	0.681215	0.646498	0.584939	0.653598		0.493367	0.718475	0.495534	0.833321	0.701582	1.03208	0.653503	0.488482	0.447526		0.887294	0.842374	0.84795	0.82589	0.829324	0.911565	PEp 32:0
PEp 32:1	0.366868	0.244284	0.323615	0.353025	0.13812	0.21325	0.223527	0.219589		0.313874		0.16297	0.191702	0.559353	0.34982	0.211198	0.256745	0.445284	0.202445	0.256813	0.287148	0.330463	0.382738	0.150164	0.468819	0.215178	0.209495	0.217491	0.342947	0.349328	0.273371		0.293208	0.528999	0.323167	0.174794	0.27343	0.323365	0.186395	0.298184	0.185294		0.639112	0.405876	0.168438	0.971312	0.366446	0.184682	PEp 32:1
PEp 34:0	1.86342	2.43256	1.83339	1.68724	1.57229	1.41926	1.74143	1.82373		2.22472		2.77887	1.6639	2.1933	1.89475	2.4226	1.85446	3.17157	2.64765	2.02783	2.70073	2.51694	1.87627	2.47343	2.01769	2.08779	2.05648	2.04186	1.44999	1.62339	1.84343		1.89604	3.02838	1.7092	1.82903	2.24295	2.50887	1.79479	1.84915	1.2429		2.48976	2.67001	1.80884	3.89929	1.49223	1.79702	PEp 34:0
PEp 34:1	5.66128	7.78282	5.25709	5.59062	5.14745	5.17748	5.48859	5.094		7.22874		7.21863	5.19314	11.0224	6.3355	6.24323	6.93424	17.537	5.56571	5.519	6.46241	7.72792	7.17695	7.8178	11.5526	7.58084	10.7324	6.36826	6.74902	6.97394	8.42673		9.07217	18.9505	6.23256	6.7927	8.06219	13.472	6.51066	8.53511	5.32331		12.8616	13.0436	6.21477	26.4053	10.0016	4.75314	PEp 34:1
PEp 34:2	0.491254	0.815174	0.519325	0.617168	0.520021	0.645422	0.926061	0.960552		1.08371		1.17442	0.738609	1.22681	0.899304	1.00392	0.961452	1.53231	0.555388	0.791569	0.866955	1.2511	0.753712	1.18486	2.22081	1.06487	1.29947	1.13641	1.41203	0.904446	0.94293		1.88884	1.9996	0.967647	1.14162	1.3007	1.63227	1.05378	1.53886	0.555252		1.482	1.59799	0.954967	3.24085	1.66752	0.692193	PEp 34:2
PEp 36:0	0.42026	0.562474	0.410569	0.749544	0.397932	0.324338	0.420643	0.351504		0.66724		0.419133	0.508689	0.950867	0.345155	0.701104	0.575751	1.88587	0.678637	0.197141	0.519451	0.702441	0.458844	0.747819	1.20883	0.635808	1.20196	0.827397	1.18237	0.561154	1.0433		1.11869	1.70179	0.904262	0.876627	0.832919	1.55738	0.636544	1.2403	0.652342		1.17289	1.3475	0.666762	2.87821	0.908398	0.371528	PEp 36:0
PEp 36:1	3.89952	4.48949	2.64513	5.50515	3.31401	3.63226	4.36445	4.99614		7.01137		5.61869	3.14393	6.35892	4.37053	5.06497	6.57493	18.8318	4.16099	3.39412	5.90372	5.16148	4.4745	7.53195	16.3186	6.24444	11.9278	7.89941	9.29307	6.8358	8.68399		11.1216	18.1461	7.81966	7.70184	10.9152	14.8605	7.03243	12.167	6.34836		12.9497	15.347	5.69155	24.3418	10.7393	4.18034	PEp 36:1
PEp 36:2	6.42287	8.94815	5.78325	9.63864	5.45928	6.00168	5.77213	8.53364		11.0385		8.17608	4.17611	12.2746	5.26694	8.67586	11.5262	24.0924	7.39576	4.96701	6.52151	8.50478	7.56428	13.6848	24.8741	10.911	23.2789	14.186	17.8113	12.0889	19.5179		21.742	29.2017	12.4361	11.0893	17.7855	26.1278	11.3963	20.5425	13.1675		23.5087	27.1502	9.39563	39.1653	18.2772	7.13207	PEp 36:2
PEp 36:3	1.85231	2.24379	2.00543	1.68619	1.64803	1.34383	1.46891	1.76606		1.9264		1.81304	1.8376	2.04802	2.35803	1.84728	2.11595	3.07987	1.86308	1.66336	2.36215	2.14079	1.7526	2.19908	3.05077	1.92527	2.02931	1.6902	1.81395	1.54396	2.6198		1.87914	2.44635	1.45376	1.79351	2.01033	2.88784	1.51968	2.0152	1.65379		2.54517	2.29201	1.70469	2.93192	2.38597	1.73814	PEp 36:3
PEp 36:4	7.90007	11.7741	11.5337	7.297	8.82763	6.85688	7.0151	8.04371		8.36978		7.7557	8.48777	5.28709	11.3046	8.64429	7.49269	11.7942	9.06608	10.0733	10.3748	8.75889	10.1266	7.60607	4.76946	8.33227	4.58323	5.48877	6.15732	6.39568	8.31898		4.37485	4.81544	4.08843	5.05439	8.28662	8.61299	5.61102	5.6873	4.69136		4.35492	3.69868	8.15502	2.65417	7.88036	8.30056	PEp 36:4
PEp 38:2	1.25227	1.64665	0.809039	1.93176	0.731525	0.860053	0.585022	1.28483		2.55022		1.1357	0.591537	1.71329	0.719659	0.937366	1.86801	7.13997	1.34141	0.703273	1.2439	0.950148	1.20157	2.00136	6.00847	1.47064	5.02237	2.00924	3.63836	1.787	3.74362		4.22878	8.08985	1.9712	2.1298	3.71165	5.77974	1.60472	5.99645	3.05012		4.54146	5.62088	1.4459	11.0847	3.07407	1.49262	PEp 38:2
PEp 38:3	3.13411	3.05857	3.12684	2.23185	2.2752	2.05277	2.3605	2.98591		3.26373		2.38354	2.22902	1.46141	2.38559	3.10837	2.68966	3.79567	3.59433	2.81772	3.13415	2.73342	2.56981	3.24291	3.38051	2.53067	2.02221	1.95082	2.4204	1.68323	2.6485		2.07047	2.98665	1.33738	1.71092	2.46833	3.75194	1.3624	2.50099	1.96502		2.3307	2.70438	2.11299	2.87778	2.02392	2.37701	PEp 38:3
PEp 38:4	17.7333	25.1282	24.8799	14.9168	17.8275	15.8043	14.5807	19.5678		24.6876		16.3187	19.527	11.5749	21.8675	19.1352	19.4644	23.6376	22.7735	22.3633	23.8358	18.3931	18.2302	21.191	13.0254	19.6993	12.7005	10.7325	15.6584	10.1568	18.335		10.6531	13.7703	9.57021	10.5797	16.897	19.9222	9.5179	12.3578	9.86845		14.7921	10.1735	14.9218	13.7273	13.1719	18.8441	PEp 38:4
PEp 38:5	8.84895	9.39832	10.7266	8.16123	8.156	6.93778	5.76637	8.85786		10.5803		8.91281	7.6825	4.99279	8.90527	10.3203	9.04987	11.4451	10.0188	10.3283	10.6238	9.90515	8.32385	9.96017	8.26784	10.171	6.3593	4.83405	8.5737	5.35315	11.0441		7.23855	8.70015	5.55759	6.02404	10.661	10.362	4.96647	8.02444	6.51479		8.55745	8.85783	7.1416	11.1379	7.65163	8.30849	PEp 38:5
PEp 38:6	17.3443	23.8203	20.5666	14.6089	19.1244	15.1425	9.61862	16.8952		20.0986		13.6557	15.4057	9.71336	17.6181	18.0656	16.9269	18.8189	18.8395	17.1183	18.8616	17.0326	17.0976	16.7346	14.2115	18.8856	9.94305	11.3602	14.5419	11.0657	18.1416		13.3552	11.3441	15.2031	12.5755	18.2098	17.7412	11.2459	14.4487	13.5842		14.0716	10.7736	16.7736	8.62817	16.2619	19.9075	PEp 38:6
PEp 40:3	0.81621	1.15809	1.20074	1.0151	0.992419	0.972446	0.756713	1.57917		1.33004		0.982911	0.791454	0.88087	1.14074	1.03542	0.819993	1.50224	1.18446	1.34728	1.32348	1.10785	1.00641	1.41592	1.01348	0.632532	0.851002	0.6305	1.2337	0.557543	0.990628		0.720287	1.1639	0.581505	0.686557	0.767329	1.0804	0.743201	1.00596	0.896561		0.879719	0.747628	0.534725	0.953325	0.818396	1.07172	PEp 40:3
PEp 40:4	6.6018	9.65976	7.88315	5.76152	6.71304	6.52979	5.46219	8.03015		8.45518		6.70298	6.03724	5.52061	6.36537	7.40159	7.02785	8.91631	9.20175	7.01902	8.43391	7.23545	6.27215	7.25149	6.14791	7.69463	4.49569	4.42708	5.93599	4.14496	6.29358		4.01663	6.00089	3.83898	4.87063	5.92884	8.08535	3.76258	4.59171	3.88425		6.59605	5.73831	4.54942	6.39685	6.0005	5.20019	PEp 40:4
PEp 40:5	6.93241	9.18546	7.67294	8.57627	6.30712	6.71728	5.51105	7.79772		9.86935		7.23049	6.16163	5.06045	5.97848	8.62379	9.21395	9.46992	8.7797	7.45612	7.52833	8.63121	7.97883	8.37675	10.7693	7.88802	7.69954	5.60811	8.83498	5.35658	8.35647		8.73546	8.60612	7.54337	6.53599	9.2311	11.0097	5.29538	8.88811	6.3464		8.56352	8.63687	6.70955	10.5714	9.49818	7.44219	PEp 40:5
PEp 40:6	34.2869	44.8533	36.3409	35.0706	32.2199	31.9653	24.9666	34.4461		46.0622		34.972	28.6704	25.9062	26.724	38.4927	36.4875	34.6803	36.5414	33.1925	41.23	38.3153	33.7242	38.0171	36.0285	41.3672	24.8038	30.1779	36.2867	23.7284	40.2816		30.7572	29.9845	34.8795	28.4747	46.952	38.724	27.5633	37.3025	24.6457		33.4088	29.7632	40.5205	40.5756	29.0643	32.3293	PEp 40:6
PEp 42:5	0.448926	0.887433	0.836174	0.650711	0.923845	0.56828	0.466611	1.1548		0.934107		0.685561	0.802023	0.848659	0.962528	1.05322	0.905693	1.31604	0.862954	0.922518	0.715446	1.00807	0.795727	0.743026	0.786346	0.957914	0.620516	0.513234	0.572106	0.470761	0.568298		0.505034	0.844871	0.416378	0.525638	0.821583	1.09778	0.795363	0.597935	0.586957		0.847304	0.872833	0.59429	0.798236	0.867475	0.719901	PEp 42:5
PEp 42:6	1.0745	1.38593	1.67713	1.3241	1.06331	0.768863	1.12562	1.02003		1.51075		1.63179	1.1251	1.84464	1.19114	1.31403	1.53693	1.20711	1.30284	1.13775	1.33792	1.06895	1.12661	1.76172	0.841122	1.37539	0.736256	1.1371	1.09748	1.02156	1.26135		0.894055	1.21889	0.732726	0.86172	1.09824	1.5802	1.18954	0.927718	0.563398		1.19271	0.706014	1.18534	1.41711	1.49628	0.798398	PEp 42:6
PG 32:0	0.146382	0.213366	0.198812	0.185933	0.179364	0.22741	0.350962	0.217339		0.267948		0.36133	0.238351	0.739334	0.424896	0.270854	0.225021	0.203415	0.172584	0.195501	0.221176	0.322465	0.306914	0.387953	0.425798	0.270366	0.344081	0.481955	0.21672	0.591435	0.254399		0.338453	0.356976	0.514546	0.302078	0.296226	0.304995	0.528361	0.333103	0.117273		0.296734	0.403154	0.271417	0.835005	0.353879	0.25078	PG 32:0
PG 32:1	0.00682672	0.0125442	0.0107047	0.0103632	0.0105043	0.0123496	0.0211907	0.0107435		0.0100514		0.0180572	0.0136592	0.0383359	0.022088	0.0120695	0.0100956	0.0106887	0.0094426	0.00953571	0.013355	0.0184112	0.0193656	0.0200037	0.0203349	0.0138591	0.0169384	0.0252226	0.0117223	0.030659	0.0114926		0.0165643	0.0179486	0.0213715	0.0151218	0.013896	0.0160686	0.0259549	0.0164351	0.00533528		0.0144642	0.0198284	0.0147868	0.0287895	0.0207249	0.0116089	PG 32:1
PG 34:0	0.0201303	0.0270104	0.0265675	0.0266955	0.0232705	0.0298545	0.0451597	0.0251652		0.0307747		0.041997	0.0334091	0.0926861	0.053988	0.0323803	0.0294794	0.030685	0.0211343	0.0246203	0.0298376	0.0420993	0.0368231	0.0525762	0.060667	0.0304159	0.0453727	0.0608425	0.0279184	0.0673797	0.032348		0.0460735	0.0462716	0.0536742	0.0391338	0.0418063	0.0350317	0.0581652	0.0434951	0.0168065		0.0426883	0.0551239	0.0358952	0.116321	0.0436015	0.0297819	PG 34:0
PG 34:1	0.128275	0.201878	0.178823	0.160146	0.168929	0.236091	0.316597	0.169964		0.203048		0.302561	0.233948	0.643435	0.396206	0.219563	0.191459	0.187613	0.145318	0.169179	0.203358	0.333567	0.288668	0.356549	0.41724	0.21786	0.294898	0.382762	0.167473	0.487462	0.194303		0.315521	0.30344	0.35939	0.251746	0.266	0.246424	0.426066	0.245089	0.100419		0.286278	0.35917	0.23971	0.646657	0.332183	0.185244	PG 34:1
PG 34:2	0.00139337	0.00193937	0.0016519	0.00217733	0.0017238	0.00209824	0.00390463	0.00234281		0.00219985		0.00272994	0.00259971	0.00838816	0.00508119	0.00269171	0.00262791	0.00218138	0.00189263	0.00220974	0.00247593	0.00368727	0.00320805	0.0044389	0.00474486	0.00276925	0.00319292	0.00442358	0.00206402	0.00635204	0.00168299		0.00323109	0.00340961	0.00396764	0.00224667	0.00325486	0.00283126	0.00456987	0.00372905	0.00132348		0.00272476	0.00496964	0.00310233	0.00475792	0.00367488	0.00284823	PG 34:2
PG 36:0	0.00111818	0.00187206	0.00178514	0.0012792	0.00123761	0.00206573	0.00295644	0.00157003		0.00156955		0.00257147	0.0017984	0.00516594	0.00379113	0.00218146	0.00174382	0.00192997	0.00142388	0.00148336	0.00194493	0.00238039	0.0017799	0.00285048	0.00386739	0.00167328	0.00203817	0.00359788	0.00159597	0.00401223	0.00191994		0.00251341	0.00267444	0.00335922	0.00206922	0.00260143	0.00235543	0.00342964	0.0024636	0.00100144		0.00282187	0.00349009	0.00206363	0.00614333	0.00270383	0.00182767	PG 36:0
PG 36:1	0.00897512	0.0130203	0.0127359	0.0117016	0.0109141	0.0120122	0.0209249	0.0123108		0.0136489		0.0196817	0.01459	0.0421217	0.0243425	0.0142908	0.0134672	0.0120461	0.0112099	0.0128584	0.0140999	0.0203572	0.0184532	0.0244281	0.0264975	0.0140634	0.0211644	0.0263185	0.0115037	0.0318154	0.0130884		0.0214157	0.0185569	0.0226857	0.016487	0.0196965	0.0171698	0.0242475	0.0179637	0.00753159		0.0195243	0.0252478	0.0172524	0.0419785	0.0215654	0.012212	PG 36:1
PG 36:2	0.0345805	0.0491785	0.0487765	0.0373614	0.0420898	0.0563951	0.0729363	0.0442147		0.0518049		0.0648108	0.0626781	0.146901	0.0822655	0.0522544	0.0414001	0.0497453	0.0362643	0.0452858	0.0550238	0.0803677	0.0720304	0.0789034	0.0816208	0.0523113	0.0686498	0.0892644	0.0430145	0.102004	0.0436321		0.0622517	0.0641489	0.0756577	0.0579545	0.0613755	0.0563537	0.0858698	0.0571638	0.0239249		0.0624022	0.0826974	0.0557824	0.12089	0.0775457	0.0416266	PG 36:2
PG 36:3	0.00234636	0.00334495	0.00312568	0.00284531	0.00278876	0.00325592	0.00563583	0.00308917		0.00336664		0.00490988	0.00368681	0.00976014	0.00551472	0.00359527	0.00300928	0.0025845	0.00300673	0.00339859	0.00368825	0.00502049	0.00460845	0.00467994	0.00448699	0.00363255	0.00453568	0.00629802	0.0028477	0.00786694	0.00321943		0.00324731	0.00366457	0.00605534	0.00453449	0.00451106	0.00453442	0.00673242	0.00432788	0.00190939		0.00365241	0.00501409	0.00496629	0.00425285	0.00452594	0.00378227	PG 36:3
PG 38:3	0.000268572	0.000390284	0.00053151	0.000381364	0.000464794	0.000577811	0.000881525	0.000394931		0.000425454		0.00066551	0.000440506	0.0011334	0.000766396	0.000619095	0.000508702	0.000466403	0.000357409	0.000439491	0.000634606	0.000808069	0.000766073	0.000512836	0.000498887	0.000474149	0.000543981	0.000876663	0.000320504	0.000868818	0.000508207		0.000400354	0.000702292	0.000423198	0.000373381	0.00054432	0.000404466	0.000844802	0.000639655	0.000142458		0.000374938	0.000753618	0.000625033	0.00126482	0.000647035	0.000614408	PG 38:3
PG 38:4	0.0419243	0.057446	0.0615058	0.0491926	0.0468125	0.0564787	0.0832897	0.0503035		0.0494244		0.0732899	0.071707	0.123863	0.0954371	0.0637578	0.0424956	0.0334232	0.0399173	0.0552227	0.0620437	0.0722176	0.0681973	0.0840274	0.0439946	0.057486	0.037152	0.0824369	0.0388989	0.0871873	0.0396685		0.0361302	0.0329779	0.0627955	0.0506941	0.0531756	0.0548175	0.0904024	0.0528736	0.0209919		0.0387705	0.0458243	0.0553664	0.0426431	0.0686088	0.0586365	PG 38:4
PG 38:5	0.000358096	0.000615356	0.000687841	0.000487103	0.0004493	0.000669527	0.000990636	0.000314606		0.000469387		0.000753935	0.000718255	0.00150924	0.000791387	0.000740069	0.000349258	0.000718891	0.000554859	0.000374195	0.000671703	0.000823208	0.000655605	0.000540809	0.00063033	0.00042492	0.000607758	0.000894109	0.000703635	0.00107413	0.000449113		0.000606384	0.000557388	0.00105349	0.000790038	0.000607824	0.000517515	0.000957442	0.000832913	0.000259641		0.000277154	0.000656114	0.000625033	0.0008365	0.000514987	0.000656683	PG 38:5
PI 34:0	0.165597	0.169672	0.12404	0.252862	0.194357	0.131519	0.196443	0.235682		0.268421		0.219057	0.124002	0.257603	0.168967	0.189481	0.270073	0.380973	0.201166	0.148572	0.179788	0.181177	0.200816	0.251565	0.460161	0.214829	0.480745	0.331712	0.490371	0.303096	0.472239		0.43705	0.829666	0.382321	0.357137	0.338156	0.338675	0.275185	0.374629	0.34464		0.448643	0.600989	0.271803	0.964596	0.407489	0.282824	PI 34:0
PI 34:1	0.190496	0.180966	0.150025	0.351329	0.221052	0.201154	0.308678	0.238477		0.384701		0.310164	0.171042	0.372092	0.212398	0.261559	0.388783	0.668133	0.275439	0.175196	0.256084	0.228842	0.244371	0.409186	0.699693	0.283348	0.65516	0.677393	0.646626	0.637332	0.740954		0.683925	1.27524	0.828264	0.536339	0.588467	0.520996	0.572736	0.529359	0.496257		0.614823	0.824181	0.64006	1.64862	0.578488	0.449995	PI 34:1
PI 36:1	0.225846	0.206819	0.136859	0.351009	0.279645	0.252115	0.245815	0.351398		0.440226		0.281314	0.0903069	0.350232	0.146883	0.223878	0.464974	0.530647	0.279744	0.200631	0.231581	0.282416	0.242508	0.343164	0.807353	0.289692	0.911621	0.537128	0.774547	0.415214	0.822017		0.752477	1.53146	0.65256	0.573347	0.677627	0.74432	0.377571	0.700863	0.575742		0.919892	1.20292	0.482855	1.95433	0.765797	0.351995	PI 36:1
PI 36:2	0.0627495	0.0841496	0.0976756	0.114136	0.125615	0.104515	0.159189	0.140828		0.114085		0.131845	0.0633585	0.120757	0.118325	0.108354	0.162402	0.224287	0.113086	0.0867973	0.102484	0.097399	0.0975185	0.144747	0.208016	0.0893032	0.218638	0.220829	0.164165	0.139927	0.21152		0.241569	0.356567	0.241739	0.155835	0.171031	0.171976	0.134309	0.195963	0.118121		0.21138	0.236682	0.132919	0.455074	0.203861	0.140773	PI 36:2
PI 36:3	0.382063	0.472289	0.500298	0.615895	0.620268	0.510162	0.741654	0.483441		0.509922		0.594363	0.515036	0.475864	0.652576	0.52015	0.590046	0.476483	0.493118	0.405255	0.454952	0.615911	0.567539	0.481574	0.41628	0.510572	0.487307	0.68116	0.485735	0.661792	0.673411		0.47719	0.627312	0.63682	0.54843	0.50376	0.532486	0.507289	0.510017	0.307769		0.420056	0.450209	0.730559	0.514301	0.584247	0.575464	PI 36:3
PI 36:4	2.75321	3.66205	3.67165	4.62594	4.65748	3.91647	4.73082	4.04882		3.51356		4.79728	4.02971	3.73796	5.46677	4.2074	4.57115	3.88096	4.52246	3.28522	4.37336	4.21576	4.37226	4.59124	2.85107	3.98446	3.93004	6.13714	4.4639	5.35367	4.98543		3.82914	4.86963	5.41104	4.64579	5.3176	4.25861	4.50447	3.71472	1.96693		3.1478	4.07386	4.70328	3.39392	4.61366	5.53943	PI 36:4
PI 38:3	1.26123	1.78411	1.96533	2.41309	2.31414	1.98312	2.12598	2.08713		1.62677		1.77789	1.62965	1.69197	2.18068	1.69736	1.7447	1.5813	1.73224	1.27105	1.62452	1.80545	1.5946	1.81709	1.33203	1.65075	1.60953	2.08597	1.8193	1.59445	1.88041		1.44707	1.79896	1.96054	1.72633	1.73255	2.02085	1.60585	1.26521	1.08174		1.57811	1.55883	2.13548	1.72009	1.95109	1.94867	PI 38:3
PI 38:4	9.17513	12.5361	17.0677	22.3189	18.4957	17.5314	18.2305	15.0576		13.098		16.0838	13.5091	12.2082	16.787	13.1464	17.3811	13.3163	12.8146	11.5769	14.7818	13.3719	14.6432	13.9279	9.0113	13.7096	11.7722	15.8376	12.5023	13.2871	16.3577		10.854	15.0082	16.1333	13.7367	13.8181	14.319	13.2653	11.2445	8.72387		12.1604	12.6227	15.6991	13.2073	15.1466	14.2249	PI 38:4
PI 38:5	2.30857	2.75894	3.35555	4.47993	3.67766	3.28639	4.4062	3.15885		3.48047		3.73806	3.04498	3.58183	4.10699	2.9424	3.3184	2.838	3.19632	2.52607	3.57004	3.28918	3.88583	3.31689	2.22944	3.01749	2.97858	4.59109	3.10373	3.47912	3.79558		2.58153	3.57919	3.9141	3.6358	3.67664	3.66643	3.35551	2.84109	1.78684		2.92262	2.99773	4.24463	2.60527	3.77772	3.69852	PI 38:5
PI 38:6	0.222773	0.236194	0.273794	0.589761	0.333618	0.279245	0.359232	0.387607		0.310106		0.343308	0.277859	0.320719	0.287814	0.300674	0.43387	0.438638	0.37325	0.266471	0.314268	0.263626	0.339685	0.443035	0.502301	0.351688	0.493231	0.65138	0.483326	0.61052	0.591411		0.490479	0.584403	0.934	0.603819	0.533713	0.411277	0.502474	0.584097	0.319927		0.363907	0.562893	0.742412	0.925894	0.397692	0.570424	PI 38:6
PI 40:4	0.0820242	0.0870134	0.0979244	0.180973	0.0952563	0.154436	0.117248	0.144743		0.112896		0.109615	0.107633	0.0900292	0.142855	0.118871	0.215087	0.184661	0.158864	0.110502	0.121554	0.115417	0.114099	0.171974	0.196629	0.129264	0.176516	0.168535	0.198822	0.12893	0.179416		0.17305	0.235206	0.119019	0.161282	0.166792	0.177443	0.11777	0.145756	0.085726		0.161443	0.123051	0.142	0.219891	0.166769	0.160284	PI 40:4
PI 40:5	0.143274	0.166137	0.153249	0.255461	0.168332	0.204433	0.200961	0.172951		0.212189		0.167843	0.152895	0.128279	0.234858	0.229902	0.313241	0.285407	0.185226	0.145746	0.179167	0.166701	0.196891	0.244658	0.215307	0.143657	0.213973	0.298134	0.281481	0.22866	0.332672		0.266608	0.342051	0.303657	0.305094	0.281649	0.227133	0.211179	0.253271	0.154196		0.197942	0.26132	0.304673	0.477902	0.226834	0.282088	PI 40:5
PI 40:6	0.365732	0.303543	0.328815	0.862319	0.38718	0.293759	0.409577	0.719429		0.627175		0.531899	0.325015	0.412547	0.439064	0.537144	1.21308	1.00456	0.465274	0.365887	0.36185	0.39424	0.335612	0.698893	1.15334	0.543403	1.09656	1.13185	1.31422	1.03769	1.33358		1.08006	1.19003	1.69413	1.07747	1.1372	0.704073	0.761798	1.15799	0.556996		0.672036	1.09784	1.31864	2.29715	0.569801	1.17189	PI 40:6
PS 32:0	0.00350251	0.010557	0.00912309	0.00178034	0.0104159	0.0131094	0.013918	0.00730203		0.00741318		0.00882156	0.00745417	0.00843845	0.0109004	0.00621126	0.00624976	0.00771066	0.0070067	0.00692444	0.00936578	0.01334	0.0108847	0.00996114	0.00633226	0.00683178	0.00376701	0.00645867	0.00510895	0.00562832	0.00340179		0.00649897	0.0102253	0.00504751	0.00326245	0.00569063	0.00629197	0.00738269	0.0045701	0.00527361		0.00637264	0.00681158	0.00585341	0.00551048	0.00463325	0.00457548	PS 32:0
PS 32:1	0.00411651	0.00572354	0.00330741	0.00190312	0.00829357	0.00731814	0.0050362	0.00266256		0.00531661		0.0080196	0.00815961	0.00857677	0.00507767	0.00493778	0.0038925	0.00702036	0.00411939	0.00448895	0.00820527	0.00797431	0.00822397	0.00561382	0.00333316	0.00369425	0.001935	0.00147015	0.00244649	0.00254687	0.0024032		0.00249594	0.00500036	0.00309067	0.00476683	0.00339489	0.0048675	0.00411047	0.00304863	0.00337685		0.00489531	0.00143662	0.0028397	0.00868993	0.00292919	0.00336603	PS 32:1
PS 34:0	0.0763047	0.100318	0.0824601	0.0368961	0.104227	0.10373	0.114541	0.0969048		0.112944		0.112086	0.0990686	0.111065	0.134096	0.0887171	0.100592	0.135516	0.123345	0.0977062	0.142776	0.134744	0.123426	0.135708	0.0878415	0.104971	0.0951443	0.102268	0.0734467	0.0890009	0.104017		0.0860318	0.14373	0.0867268	0.0857882	0.0887742	0.110444	0.117847	0.0889856	0.0618473		0.0969516	0.098685	0.0862054	0.174908	0.122503	0.0887177	PS 34:0
PS 34:1	0.455075	0.713018	0.647399	0.29215	0.78043	0.751624	0.727578	0.607533		0.749582		0.813971	0.702906	0.786228	0.951255	0.685034	0.729032	0.860198	0.84843	0.789368	0.881949	0.898189	0.982387	0.879789	0.542807	0.628958	0.580305	0.702319	0.465897	0.689625	0.583997		0.570489	0.828346	0.600425	0.541252	0.548112	0.658588	0.716239	0.531852	0.397485		0.632167	0.581892	0.628768	0.943583	0.888723	0.580436	PS 34:1
PS 36:0	0.219532	0.301467	0.231638	0.109645	0.307112	0.333916	0.264637	0.309786		0.509859		0.330643	0.216495	0.427885	0.274859	0.264305	0.376176	0.804882	0.318987	0.243263	0.380046	0.380293	0.316014	0.430702	1.02523	0.344241	0.794626	0.495212	0.555717	0.397661	0.579485		0.765707	1.6975	0.404571	0.431032	0.473522	0.735089	0.518274	0.803919	0.389596		0.678224	0.973202	0.292617	2.25204	0.716362	0.297436	PS 36:0
PS 36:1	1.86613	2.34374	1.67444	1.02797	2.35273	2.58494	2.1025	2.3163		3.72985		2.89567	1.68767	3.16195	2.26794	2.10411	3.31777	7.398	2.51381	2.19543	3.00172	2.92473	2.40885	3.99283	8.43047	2.90384	6.86322	3.99416	5.04081	3.14246	4.42628		6.10771	14.6292	3.24137	3.5522	3.88217	6.59667	3.80201	6.90964	2.95782		5.86725	8.48751	2.24721	17.3483	5.91919	2.30575	PS 36:1
PS 36:2	0.874919	1.16625	1.25881	0.548959	1.5706	1.48744	1.57995	1.28113		1.69828		1.6067	1.4203	1.5559	1.84345	1.40832	1.52234	2.09806	1.46731	1.24167	1.77663	1.6712	1.48914	1.94131	1.79421	1.29578	1.52618	1.72904	1.406	1.3234	1.54683		1.59268	2.65489	1.55503	1.32196	1.37921	1.66594	1.74101	1.68141	0.982544		1.50681	1.84125	1.36026	3.93037	2.16033	1.33158	PS 36:2
PS 38:1	0.125298	0.123291	0.0723521	0.0504272	0.114366	0.139917	0.123718	0.115729		0.199887		0.149448	0.0937597	0.250766	0.0944712	0.105493	0.195978	1.28435	0.146959	0.100715	0.168348	0.16927	0.197076	0.236415	0.584892	0.173855	0.474486	0.240875	0.29462	0.172071	0.271248		0.480312	1.63366	0.186853	0.226558	0.249398	0.496399	0.239939	0.514816	0.220229		0.366208	0.694165	0.119032	1.71822	0.38561	0.120451	PS 38:1
PS 38:2	0.107702	0.132164	0.120776	0.0477623	0.165166	0.170657	0.146394	0.143531		0.199708		0.17412	0.127852	0.215762	0.152771	0.14001	0.180672	0.457096	0.155467	0.13271	0.160819	0.204256	0.173122	0.215961	0.432336	0.17782	0.350358	0.254658	0.227107	0.193632	0.225013		0.37404	0.978486	0.169018	0.194885	0.206931	0.342868	0.24335	0.308602	0.177501		0.317464	0.436181	0.114334	1.08747	0.330196	0.126843	PS 38:2
PS 38:3	0.281285	0.392692	0.388118	0.130947	0.416645	0.477475	0.471422	0.400375		0.464243		0.410084	0.444891	0.528151	0.474618	0.387619	0.402369	0.565801	0.437054	0.414464	0.562108	0.525165	0.486752	0.558648	0.721551	0.406908	0.608948	0.480097	0.373428	0.378088	0.444488		0.616574	1.10325	0.378604	0.393646	0.360545	0.602542	0.475395	0.616054	0.35762		0.627923	0.764007	0.318396	1.30648	0.701535	0.321427	PS 38:3
PS 38:4	0.892348	1.09799	1.16094	0.544232	1.30021	1.26422	1.1718	1.05122		1.42619		1.33489	1.24095	1.3465	1.45241	1.05955	1.2075	1.72583	1.2987	1.10753	1.61155	1.62784	1.20558	1.5007	2.48438	1.30443	1.89844	1.35484	1.30632	1.11459	1.43043		2.00783	3.10376	1.32188	1.3186	1.28361	1.69298	1.41782	2.03269	1.11493		1.93037	2.32832	1.00522	4.05842	2.08793	1.01537	PS 38:4
PS 40:3	0.207023	0.279781	0.291189	0.0855792	0.302909	0.301052	0.302473	0.284708		0.303136		0.278139	0.290158	0.316147	0.346867	0.24938	0.273927	0.329543	0.293053	0.291973	0.291567	0.331036	0.275812	0.316082	0.348546	0.268824	0.290991	0.258931	0.23226	0.208843	0.297997		0.300526	0.511623	0.16218	0.225691	0.218676	0.336227	0.257629	0.326664	0.170302		0.314935	0.342635	0.219977	0.536704	0.378258	0.197556	PS 40:3
PS 40:4	1.48919	1.98271	2.09727	0.653447	2.05023	2.23892	1.9738	1.8493		2.01888		2.11161	2.09965	1.90733	2.38526	1.86592	1.82549	2.47502	2.20675	2.0228	2.36365	2.2134	2.1042	2.2984	2.0804	1.74715	1.65006	1.78683	1.49605	1.33348	1.68125		1.78108	2.61812	1.0605	1.55332	1.48496	2.15209	1.81598	1.81785	1.08983		2.09728	2.07266	1.28128	3.07096	2.4938	1.55123	PS 40:4
PS 40:5	2.71082	3.58375	4.09835	1.39278	4.11123	3.68696	4.02375	3.51347		3.70863		4.08707	3.33466	3.42157	4.74397	3.31954	3.39892	4.16209	3.9687	3.49001	4.01478	3.82061	3.50976	3.9451	3.73442	4.01691	3.424	4.44956	3.5928	3.97214	3.6549		3.31698	4.15036	3.71876	3.75326	3.53962	3.97156	4.19121	4.64761	2.33631		3.3091	3.89104	3.58111	3.89603	4.50908	3.86708	PS 40:5
PS 40:6	17.951	23.731	27.7358	9.13788	26.6482	26.6365	24.7605	23.6963		24.1085		24.8434	21.8477	21.8854	27.9973	22.5943	22.4377	24.6921	23.28	23.0527	28.2005	22.1654	23.5327	26.4625	22.2777	26.4708	22.0504	33.6527	22.7143	24.4999	25.689		20.6597	26.243	26.4586	25.7443	22.1271	27.4627	28.8674	29.3725	15.4714		20.1313	26.9783	25.9214	24.5059	30.0432	26.7383	PS 40:6
PS 42:4	0.021432	0.0356023	0.0376463	0.0114797	0.0291037	0.0372832	0.0314224	0.0238392		0.0450348		0.0358995	0.0332742	0.0367843	0.0360241	0.0294342	0.0387788	0.0660194	0.0378089	0.035052	0.0424777	0.0456665	0.0387717	0.0391503	0.098405	0.0353657	0.0615083	0.043783	0.0315441	0.0376797	0.0435188		0.058833	0.108788	0.0375185	0.0384568	0.0427349	0.0568436	0.04629	0.0479728	0.0329572		0.0611481	0.0726047	0.035721	0.139832	0.0616531	0.0287624	PS 42:4
PS 42:5	0.0257719	0.0362938	0.0356047	0.0144792	0.0434807	0.0363479	0.0403016	0.0236589		0.039744		0.0453067	0.0372881	0.0404138	0.0507691	0.0322456	0.0459063	0.0496136	0.048537	0.0377274	0.0512638	0.0441691	0.0493842	0.0436096	0.0743936	0.0408647	0.0664386	0.0513467	0.045497	0.0343433	0.0422611		0.0505223	0.0860993	0.0352318	0.0389766	0.0333703	0.0503201	0.0495773	0.0462433	0.0253039		0.0495576	0.066388	0.0232708	0.0987474	0.0577823	0.0286815	PS 42:5
LPC 16:0	0.410067	0.490982	0.550946	0.477645	0.545289	0.526983	0.610962	0.46128		0.536328		0.622508	0.519895	0.637403	0.691413	0.482975	0.544508	0.718844	0.5054	0.571884	0.537822	0.805284	0.685463	0.591797	0.557857	0.559632	0.477909	0.511066	0.38252	0.458571	0.49339		0.45773	0.669422	0.455981	0.482037	0.499531	0.622926	0.546197	0.429964	0.275442		0.495918	0.508434	0.440697	0.700266	0.610465	0.430934	LPC 16:0
LPC 18:0	0.176395	0.195249	0.20398	0.210018	0.200113	0.20498	0.268663	0.198781		0.221256		0.228274	0.228772	0.274191	0.281452	0.19393	0.206883	0.299878	0.199114	0.240486	0.215558	0.285901	0.287099	0.254499	0.266569	0.207401	0.220971	0.20226	0.159418	0.168131	0.200648		0.208055	0.380122	0.17767	0.186964	0.193452	0.263676	0.210993	0.184771	0.112748		0.204892	0.218233	0.154218	0.329221	0.234533	0.165343	LPC 18:0
LPC 18:1	0.15666	0.161147	0.170063	0.160243	0.17727	0.173683	0.22784	0.161529		0.199818		0.216529	0.194941	0.254484	0.23573	0.176554	0.185356	0.271251	0.177263	0.193577	0.197792	0.283065	0.244117	0.228405	0.256742	0.169768	0.240785	0.21208	0.166526	0.169313	0.198128		0.208093	0.38743	0.178624	0.198809	0.182475	0.230146	0.18455	0.164241	0.115286		0.202437	0.238511	0.137892	0.387978	0.239823	0.157228	LPC 18:1
LPC 20:3	0.0035987	0.00363326	0.00414258	0.00340635	0.00396748	0.00436936	0.00725552	0.00423981		0.00440479		0.00489509	0.00562898	0.00667824	0.00672064	0.00403975	0.00407506	0.00524323	0.00427983	0.00532223	0.00524038	0.0076587	0.00632629	0.00551213	0.00492531	0.00409225	0.00391049	0.00409444	0.00309982	0.00356079	0.00453		0.00407541	0.00598952	0.0041883	0.00427732	0.00399932	0.00440281	0.00367396	0.00305676	0.00186555		0.00373242	0.00334312	0.0026226	0.00490764	0.0047577	0.00340213	LPC 20:3
LPC 20:4	0.0345629	0.0322055	0.0351125	0.0299166	0.0377994	0.0453628	0.0590864	0.0390887		0.039107		0.0484529	0.0609031	0.0686665	0.0636641	0.0394275	0.0398219	0.0433929	0.037749	0.0469653	0.0458348	0.0762733	0.0590178	0.0517191	0.0389743	0.0455167	0.0367098	0.0354268	0.0257385	0.0324659	0.0373264		0.0327107	0.0491704	0.0365771	0.0378457	0.0327354	0.0361643	0.0336163	0.0254846	0.0136286		0.0332103	0.0245008	0.0240201	0.0327143	0.04502	0.0329366	LPC 20:4
LPCe 16:0	0.000827384	0.000949944	0.00111036	0.0013607	0.00109132	0.00112751	0.00156414	0.000936589		0.000919057		0.00126943	0.00100757	0.00150741	0.00156006	0.00118843	0.00145637	0.00160712	0.00106466	0.00124749	0.00117733	0.00145895	0.00142464	0.00131881	0.00253987	0.00238385	0.00142874	0.00160593	0.00135511	0.00201826	0.00162862		0.00120159	0.0019625	0.00157731	0.0015347	0.00219909	0.00206304	0.00198701	0.00202762	0.000912941		0.00110002	0.00133733	0.00119259	0.00188417	0.00128832	0.00111361	LPCe 16:0
LPCe 18:0	0.169883	0.165156	0.168834	0.164911	0.165686	0.1657	0.169215	0.1657		0.168615		0.168208	0.165057	0.167852	0.168986	0.16937	0.164948	0.165121	0.165292	0.1657	0.165102	0.164654	0.167865	0.164989	0.171617	0.164395	0.1657	0.164365	0.170201	0.1657	0.170901		0.1649	0.172692	0.167631	0.170418	0.169815	0.169101	0.164497	0.169655	0.16468		0.165051	0.169084	0.168932	0.165582	0.169627	0.168143	LPCe 18:0
LPCe 18:1	0.00243994	0.00311149	0.00253533	0.00295051	0.00338806	0.00309359	0.00310843	0.00313247		0.0026957		0.00339814	0.0027483	0.00316342	0.00355021	0.00255546	0.00286102	0.00378367	0.0029222	0.00251554	0.00264544	0.00374149	0.00319194	0.00321699	0.00418306	0.00364436	0.00343502	0.00348659	0.0027804	0.00328171	0.00317517		0.00336969	0.00540077	0.00312578	0.00393913	0.00396406	0.00473674	0.00335017	0.00347273	0.00275554		0.00338772	0.00372605	0.00329407	0.00644848	0.00429657	0.0032576	LPCe 18:1
LPCe 20:0	0.000638237	0.000654233	0.000691129	0.000614749	0.00061575	0.000743099	0.00131512	0.000941379		0.000733403		0.000778116	0.00059695	0.000806419	0.00119441	0.000678558	0.00103621	0.00147686	0.000655979	0.000804204	0.000595111	0.000966931	0.000969484	0.000928285	0.00160217	0.000877762	0.00109904	0.000856462	0.000910072	0.000911712	0.000945149		0.00121476	0.00258399	0.000912305	0.000997696	0.00102465	0.00153167	0.000802253	0.000958248	0.000586962		0.000877109	0.00117334	0.000629795	0.0017465	0.000925809	0.000706221	LPCe 20:0
LPE 16:0	0.149272	0.10576	0.115292	0.142698	0.198575	0.122654	0.379243	0.260004		0.21731		0.125648	0.129056	0.146119	0.187512	0.12671	0.12418	0.201323	0.199077	0.165443	0.144957	0.353401	0.130581	0.106705	0.0716666	0.0919324	0.146504	0.200584	0.133236	0.254041	0.149339		0.152977	0.26407	0.171261	0.184024	0.114223	0.162499	0.147195	0.1721	0.0178117		0.324605	0.265181	0.0605703	0.302227	0.141563	0.0940057	LPE 16:0
LPE 18:0	0.478565	0.533853	0.626377	0.865362	1.27351	0.527093	1.34703	1.19549		1.39962		0.479293	0.951987	0.732402	0.868709	0.543723	0.52497	0.840121	1.13153	0.702443	0.925231	0.923847	0.660212	0.614356	0.723709	0.542713	0.882095	0.711906	0.649722	0.830429	0.615509		0.923761	1.09403	1.32907	0.603979	0.559021	0.787495	0.650891	0.882969	0.256116		1.48441	1.02447	0.537097	1.38008	1.02417	0.61224	LPE 18:0
LPE 18:1	0.117838	0.113558	0.147383	0.192068	0.351222	0.251701	0.471635	0.228923		0.35712		0.111731	0.255086	0.251701	0.253669	0.181241	0.11588	0.320177	0.39462	0.178739	0.354831	0.225661	0.211851	0.217556	0.360727	0.175306	0.226947	0.335529	0.157508	0.167511	0.187465		0.228729	0.63677	0.424533	0.231125	0.225242	0.200458	0.220444	0.269895	0.184873		0.516318	0.367942	0.1488	1.1795	0.307431	0.118066	LPE 18:1
LPE 20:4	0.148733	0.125837	0.133503	0.21603	0.390453	0.428393	0.835934	0.436396		0.441969		0.19317	0.433129	0.260789	0.421561	0.250315	0.183334	0.240077	0.680861	0.367641	0.435327	0.233376	0.286437	0.135599	0.253741	0.197502	0.280642	0.417082	0.109998	0.266665	0.223925		0.184176	0.26309	0.233592	0.266453	0.131083	0.196341	0.176617	0.197215	0.148297		0.464391	0.250956	0.184506	0.336244	0.377707	0.0941388	LPE 20:4
LPEp 16:0	0.0210651	0.0444644	0.0693877	0.0149842	0.113278	0.0238855	0.15146	0.0717152		0.139643		0.0292457	0.0923901	0.0364938	0.0588997	0.0612027	0.0275272	0.0652048	0.117124	0.0672032	0.0593246	0.0985732	0.0436573	0.0447504	0.0907508	0.044684	0.089199	0.110232	0.0647895	0.0948519	0.0654142		0.087939	0.132049	0.0948136	0.0733169	0.0475073	0.0595468	0.0597677	0.0498191	0.0109394		0.139376	0.0820661	0.0224184	0.0841131	0.121599	0.0511593	LPEp 16:0
LPEp 18:0	0.112362	0.137479	0.0857747	0.254826	0.0728823	0.153318	0.340023	0.183499		0.375967		0.142475	0.215809	0.177721	0.276585	0.14245	0.217969	0.272966	0.314241	0.162413	0.230384	0.135653	0.169421	0.202345	0.183648	0.118769	0.256621	0.320131	0.177064	0.193113	0.199633		0.338523	0.410713	0.208035	0.192093	0.184467	0.205026	0.119398	0.243178	0.0885214		0.462206	0.313594	0.21359	0.471898	0.157784	0.0619743	LPEp 18:0
LPEp 18:1	0.0505018	0.0574316	0.0779429	0.0907574	0.152822	0.0488597	0.069614	0.0813949		0.164448		0.0480337	0.0850286	0.132267	0.0453486	0.0461146	0.0798867	0.180612	0.119912	0.0911568	0.127815	0.0378626	0.0538034	0.102621	0.238982	0.0766307	0.314014	0.153176	0.136305	0.171075	0.114041		0.18829	0.604648	0.285867	0.126414	0.121374	0.1984	0.0916585	0.382501	0.112727		0.360945	0.367942	0.0453486	0.678048	0.219849	0.0559902	LPEp 18:1
LPI 16:0	0.821735	0.856419	0.903892	0.860407	0.869402	0.88343	0.942145	0.865784		0.985724		0.910627	0.927443	1.06431	0.907472	0.986485	0.878245	0.912066	0.888252	0.865756	0.853025	0.852537	0.785575	0.928351	0.849602	0.97717	0.845946	1.14041	0.892573	0.874778	0.919757		0.996989	0.827336	0.841792	0.821266	0.811197	0.996616	1.05341	0.772208	0.964035		0.846322	0.845865	0.851338	0.961164	0.661133	0.988001	LPI 16:0
LPI 18:0	0.00519943	0.00470482	0.00415289	0.0108432	0.00901152	0.00857941	0.00923062	0.00564749		0.0106044		0.00897312	0.00839765	0.0122059	0.00775773	0.0101721	0.00913668	0.0150813	0.0100301	0.00573994	0.0116592	0.0081484	0.00585792	0.00965906	0.0142184	0.0171216	0.0075852	0.0122676	0.0102884	0.0131602	0.0140538		0.00820958	0.0126865	0.0114472	0.00785488	0.0137771	0.0104594	0.022014	0.00854072	0.00640656		0.00860709	0.0113371	0.00817981	0.0203242	0.0125475	0.00850511	LPI 18:0
LPI 20:4	0.00175618	0.00260619	0.00259035	0.00437716	0.00545451	0.00380792	0.0054653	0.00220828		0.00285615		0.00491709	0.00371392	0.0043883	0.00256903	0.00360667	0.00445025	0.00498006	0.00323717	0.00442265	0.00683022	0.00487595	0.00496937	0.00351101	0.00292281	0.00450002	0.00258219	0.00668509	0.0022819	0.00442451	0.00379368		0.00462281	0.00576002	0.00376927	0.00186848	0.00237279	0.00271352	0.00530419	0.00207019	0.00253198		0.00284046	0.0043564	0.00347222	0.00982787	0.00563389	0.00290043	LPI 20:4
BMP 32:0	0.00211624	0.00240635	0.00184278	0.00265136	0.00231037	0.00214086	0.00341772	0.00247726		0.00420459		0.0035935	0.00169639	0.00411972	0.00179958	0.00225534	0.00360321	0.00616037	0.00436707	0.00252879	0.00400394	0.00354414	0.00343338	0.00434925	0.00710362	0.00253476	0.0056802	0.00327297	0.00392522	0.00307328	0.00370303		0.00551317	0.00705317	0.00644516	0.00475793	0.00422321	0.00596353	0.00381093	0.00527528	0.00320582		0.00725153	0.00795424	0.00371648	0.0161073	0.0073569	0.0031227	BMP 32:0
BMP 32:1	0.00142509	0.0010559	0.00103937	0.00163036	0.00123095	0.000852195	0.0018847	0.00104355		0.00153164		0.00143297	0.000637544	0.0015535	0.00107877	0.000993136	0.00125927	0.00175312	0.00154098	0.00134673	0.00152292	0.002042	0.00168411	0.00177877	0.00256206	0.00116698	0.00267415	0.00164884	0.00179665	0.00129825	0.00139088		0.00237233	0.00303561	0.00258485	0.00211341	0.00195846	0.00214497	0.00212237	0.00213804	0.0012973		0.00284904	0.00293578	0.00198255	0.00586515	0.00310708	0.00118214	BMP 32:1
BMP 34:0	0.001948	0.00144912	0.00122572	0.00210013	0.00173647	0.00210088	0.00244833	0.00225669		0.00257552		0.00271099	0.00142858	0.00338778	0.00207264	0.00169099	0.00289336	0.00574852	0.00311486	0.00252302	0.00259728	0.0024832	0.0025248	0.00303559	0.00404506	0.0014057	0.00356419	0.00273468	0.00275174	0.00207696	0.00285046		0.00310138	0.00505091	0.00382207	0.00316439	0.00253544	0.00311574	0.00302065	0.00368024	0.00209873		0.00452051	0.00463461	0.00290043	0.010547	0.00490987	0.002449	BMP 34:0
BMP 34:1	0.00942986	0.00867091	0.00743256	0.0102769	0.00938602	0.0102368	0.0170332	0.00982087		0.0142665		0.0139081	0.00703804	0.0151488	0.00946426	0.00968116	0.0136907	0.0254093	0.0159734	0.0116508	0.0165521	0.0162092	0.0146291	0.0165658	0.0275215	0.00918721	0.0238657	0.016014	0.0156799	0.0121698	0.0160272		0.0230825	0.0322867	0.0230735	0.0162284	0.0151559	0.0213044	0.0149731	0.0203581	0.0124976		0.0267663	0.0291753	0.0141646	0.0631254	0.0289982	0.011445	BMP 34:1
BMP 34:2	0.000994893	0.00108971	0.00124289	0.00176938	0.00147589	0.000943539	0.00565775	0.00138986		0.00134364		0.00137784	0.00112206	0.00196275	0.00130315	0.00122352	0.00185222	0.0018348	0.00221603	0.00148523	0.00205143	0.00176615	0.00171265	0.00203189	0.00185686	0.0010531	0.00163149	0.00119798	0.00156593	0.00151692	0.00128206		0.00111493	0.00160424	0.00168911	0.00166035	0.00140702	0.00183492	0.00123132	0.00203345	0.00117071		0.00235079	0.00222018	0.0018441	0.00299126	0.00199975	0.00174588	BMP 34:2
BMP 36:0	0.00288246	0.00376476	0.00494306	0.00467466	0.00719738	0.00695588	0.0107615	0.00471998		0.00549211		0.0106724	0.00622602	0.0088396	0.00703958	0.00544513	0.00518853	0.0150473	0.0115526	0.00730978	0.0149177	0.0133712	0.0121369	0.00616227	0.00562369	0.00473804	0.00675157	0.0045647	0.00440476	0.00412106	0.00484974		0.00583804	0.00983355	0.00938791	0.00517808	0.00589778	0.00489142	0.00812177	0.00755145	0.00429387		0.0055647	0.00540608	0.00447965	0.0115002	0.0106405	0.00756481	BMP 36:0
BMP 36:1	0.00798631	0.00848516	0.00747774	0.010373	0.00861374	0.0111361	0.015454	0.00966028		0.0130101		0.0155561	0.00731576	0.0183474	0.0103447	0.00963095	0.0139399	0.0309806	0.0149024	0.0108962	0.0161762	0.0160418	0.0139506	0.0154352	0.0270277	0.010225	0.0250679	0.0148213	0.0157934	0.0124043	0.0162681		0.023039	0.040132	0.0219068	0.0180858	0.0161235	0.0219357	0.0168807	0.0188909	0.0129365		0.0219929	0.0283625	0.011825	0.0627154	0.0269893	0.0121031	BMP 36:1
BMP 36:2	0.0876979	0.0843572	0.0709485	0.106303	0.0876591	0.090126	0.178245	0.0981675		0.14788		0.127611	0.0591087	0.163322	0.0894911	0.0995063	0.14118	0.24816	0.126896	0.0926352	0.118643	0.130456	0.111189	0.161594	0.319599	0.0998425	0.297754	0.180819	0.178046	0.146128	0.182934		0.252664	0.4109	0.228451	0.17006	0.177885	0.251788	0.175942	0.215397	0.134242		0.283965	0.337605	0.153771	0.710818	0.291803	0.118646	BMP 36:2
BMP 36:3	0.00123714	0.00145122	0.00172767	0.0016751	0.0016547	0.00206354	0.0021478	0.0011721		0.00149642		0.00232972	0.00149128	0.00236316	0.00182374	0.00146639	0.00201782	0.00268481	0.00214244	0.00162062	0.00218649	0.00224689	0.00198033	0.00210588	0.00212356	0.00138496	0.00196165	0.00188989	0.00149137	0.00173574	0.0020371		0.00149215	0.002286	0.00185016	0.00184522	0.00157532	0.00222441	0.00231462	0.00199975	0.00148759		0.00194807	0.00201879	0.00164693	0.00273542	0.00188437	0.00143209	BMP 36:3
BMP 38:3	0.00196264	0.00243964	0.00206141	0.00212016	0.00225842	0.00246755	0.00432035	0.00234279		0.00278691		0.00271848	0.00172727	0.00368719	0.00256633	0.00261138	0.00332975	0.00579104	0.00364325	0.00237627	0.0028306	0.00347282	0.00269983	0.00320634	0.0058504	0.00205907	0.00452752	0.00370001	0.00449134	0.00293391	0.00389983		0.00451943	0.00733181	0.00385316	0.00349538	0.00320582	0.00438366	0.00341725	0.00445535	0.00264036		0.00453758	0.00582264	0.00292146	0.00976563	0.00510101	0.00237469	BMP 38:3
BMP 38:4	0.0104519	0.0144152	0.0186555	0.0135898	0.0315486	0.0298503	0.0437808	0.0161087		0.0164997		0.040624	0.0283499	0.0366033	0.033143	0.0189965	0.0177612	0.055139	0.0501887	0.0338569	0.0682782	0.0574608	0.0581705	0.0231835	0.0116686	0.0165767	0.0114265	0.0136449	0.0111813	0.0115875	0.0133483		0.0131334	0.0221486	0.0218428	0.0181843	0.0163981	0.0135778	0.0198937	0.014647	0.0104762		0.0119271	0.0106941	0.0112668	0.0186614	0.0300926	0.0221145	BMP 38:4
BMP 38:5	0.000744311	0.00120384	0.00129082	0.00107004	0.00163227	0.00196357	0.00251421	0.000889437		0.00102459		0.00211127	0.00137655	0.0019451	0.00226249	0.00127047	0.00134051	0.00304653	0.00161962	0.00154614	0.00227073	0.00250358	0.00211025	0.00156307	0.0013873	0.000970901	0.00107002	0.00143338	0.000869779	0.00113037	0.000904774		0.000942189	0.00127534	0.0020231	0.00131934	0.00110408	0.00146334	0.00196273	0.00117324	0.000687063		0.000963414	0.000946616	0.00112432	0.00157338	0.00201985	0.00121801	BMP 38:5
NAPS 36:0	0.000678775	0.000963768	0.000450253	0.00128836	0.00226156	0.00116051	0.00128924	0.00308423		0.00355553		0.00202368	0.000401166	0.00328564	0.00154214	0.00113166	0.00184991	0.00541015	0.000873954	0.000342287	0.00203599	0.00199784	0.00119912	0.001935	0.00812558	0.00406679	0.00922061	0.00359683	0.00454777	0.00174499	0.00548345		0.0103618	0.0150553	0.00202837	0.00331323	0.0040645	0.008802	0.00186621	0.00972079	0.00351682		0.0113248	0.0116142	0.0035401	0.0177601	0.00887014	0.000226966	NAPS 36:0
NAPS 36:1	0.0176573	0.0152977	0.00903559	0.0252061	0.00989244	0.0114281	0.0106841	0.0190411		0.0366003		0.0132659	0.00476632	0.0204718	0.00832291	0.0100598	0.026534	0.0565669	0.0154362	0.0126098	0.0191536	0.0207872	0.0139869	0.0342067	0.0758576	0.023136	0.0701306	0.0348309	0.0356685	0.0225525	0.0535589		0.0494714	0.165878	0.016613	0.0394841	0.0303161	0.0759171	0.0224253	0.0754888	0.0370607		0.0714722	0.0909208	0.0191325	0.150958	0.0569072	0.0143891	NAPS 36:1
NAPS 36:2	0.000875628	0.00059764	0.000229044	0.00171895	0.00105067	0.000956457	0.000606255	0.00130032		0.00174242		0.000187097	0.0011146	0.00177989	0.00106766	0.000904507	0.00201185	0.00277181	0.000864463	0.00128938	0.000131344	0.00207941	0.00218488	0.00234316	0.00435874	0.0012164	0.00395234	0.00242272	0.00338344	0.00247709	0.00361841		0.00452858	0.0117423	0.00295712	0.00183613	0.00236672	0.00488749	0.0021395	0.00428412	0.00238414		0.00418356	0.00431199	0.000117446	0.00810581	0.00277995	0.000437094	NAPS 36:2
NAPS 38:2	0.000416966	0.000879537	0.00101243	0.00116316	0.00108459	0.000192182	0.000336652	0.00049536		0.00124722		0.000813866	0.000487784	0.00116637	9.17108e-05	0.000150751	0.00130178	0.00355434	0.000818965	0.000804343	2.36491e-05	0.000782937	0.000476702	0.00207293	0.000871748	0.000360415	0.00278986	0.000909843	0.00187391	0.000606415	0.00214198		0.00140396	0.00809051	0.000653819	0.000618529	0.000864127	0.00281854	0.00095198	0.00275538	0.000928751		0.00242272	0.00397834	0.000737295	0.00471831	0.00291605	0.000495127	NAPS 38:2
NAPS 38:3	0.000625448	0.000426886	0.000401918	0.000368347	6.55976e-05	4.27396e-05	0.000430444	0.00055728		0.000625484		0.000698668	6.55649e-05	0.000632848	0.000361446	0.000150751	0.000276136	0.00153882	0.00154693	0.000143264	0.00104182	0.00115087	0.000397251	0.000341711	0.00133326	0.00099114	0.00164681	0.000643192	0.00161364	0.000348886	0.00245544		0.00116997	0.00248078	0.000970305	0.00112208	0.000669825	0.00164687	0.000912314	0.00152043	0.00130516		0.00198752	0.00196928	0.00058723	0.00344799	0.00055599	2.29823e-05	NAPS 38:3
NAPS 38:4	0.0006576	0.000320062	0.000198305	0.000526282	0.000912089	0.000252411	0.00202759	0.00108469		0.000963183		0.00193669	0.000611013	0.00136451	0.000540121	0.000545237	0.00339049	0.00171578	0.000572363	0.000619094	0.00152071	0.00155791	0.000396425	0.00169032	0.00567719	0.000524511	0.00613586	0.00231103	0.00141263	0.00208749	0.00317574		0.00414808	0.0094476	0.00249545	0.00188514	0.00177687	0.00509573	0.0022921	0.00528473	0.0030999		0.00630945	0.00875837	0.00411139	0.0144521	0.00467658	0.00191047	NAPS 38:4
NAPS 40:4	0.00177676	0.000551655	0.000266921	0.00169711	0.000968005	0.000199426	0.00191177	0.00140462		0.00273287		0.00133998	0.00131263	0.00123369	0.000283582	0	0.00110669	0.00133719	0.00234023	0.000988779	0.00023251	0.000668908	0.00162171	0.000937995	0.00486829	0.00120193	0.00415247	0.00165237	0.00174571	0.00129646	0.00143855		0.00237925	0.00610409	0.00236049	0.00183993	0.00107213	0.00320122	0.00207693	0.00623376	0.00286312		0.00415287	0.00441379	0.000725375	0.00601867	0.00267133	0.000548894	NAPS 40:4
NAPS 40:5	0.000291876	0.000443401	0.00086792	0.00102241	0.000494731	0.000384363	0.000645666	0.0003096		0.00129564		8.39988e-05	0.00046835	0.00102838	0.00132742	0.000954163	0.000157792	0.000562123	0.000235569	0.000842295	0.000284132	0.00120924	0.00150956	0.00135515	0.00127609	0.000489339	0.000658723	0.00183769	0.000260265	0.00113623	0.000681389		0.000116997	0.00105534	0.000409857	0.000206582	0.00141146	0.0012973	0.000499027	0.0013142	9.13267e-05		0.000561519	0.00109842	0.000548816	0.000469164	0.0018533	4.8952e-05	NAPS 40:5
NAPS 40:6	0.0030684	0.00303362	0.00355467	0.00375281	0.00310867	0.00377847	0.00356967	0.00648241		0.00135029		0.00229987	0.00326045	0.00310237	0.00427957	0.00418376	0.00301672	0.00354791	0.004326	0.00247548	0.00514147	0.00261056	0.00305666	0.00714391	0.00332959	0.00274677	0.00341897	0.00165495	0.000659605	0.00462314	0.00516512		0.00276905	0.00280856	0.00463197	0.00343906	0.00333398	0.00388886	0.0043656	0.00244345	0.00204894		0.00421248	0.00385912	0.00356347	0.00453517	0.00438887	0.00391918	NAPS 40:6
[truncated: 57 more columns]

## Sheet: ACM
mol detected	No ACM						APOE3/3 ACM						APOE4/4 ACM						mol%	No ACM						APOE3/3 ACM						APOE4/4 ACM						Statistics		Tukey Post-Hoc
Sample ID	1	2	3	4	5	6	7	8	9	10	11	12	13	14	15	16	17	18	Sample ID	1	2	3	4	5	6	7	8	9	10	11	12	13	14	15	16	17	18	Sample ID	ANOVA	No ACM x APOE 3/3	No ACM x APOE 4/4	APOE 3/3 vs APOE 4/4
FC b	122.073	142.363	88.746	111.549	87.3108	202.416	86.8765	55.4693	69.3745	72.4007	81.6651	62.7241	100.981	89.0922	110.801	137.606	149.616	111.711	FC b	28.1661	32.2703	25.6465	30.359	29.2204	39.7928	22.3097	20.4654	24.5057	23.9268	23.1255	24.0313	27.2533	29.3059	29.4072	34.9002	31.1111	29.4155	FC b	0.00147486	0.00249575	0.933284	0.00507506
CE 16:0	0.07953	0.0644332	0.039344	0.0473452	0.0352654	0.0590388	0.0559477	0.0256067	0.0222348	0.0277879	0.0399822	0.025073	0.0608435	0.0315151	0.0367748	0.0408528	0.0616319	0.0464069	CE 16:0	0.0183501	0.0146055	0.0113699	0.0128853	0.0118023	0.0116064	0.0143672	0.00944758	0.00785415	0.00918328	0.0113219	0.00960616	0.0164208	0.0103665	0.00976024	0.0103612	0.0128157	0.0122198	CE 16:0	0.124986	0.106034	0.583829	0.482535
CE 16:1	0.0349475	0.0284114	0.0202221	0.0204716	0.0160623	0.0238865	0.0353922	0.0199035	0.0167881	0.0188848	0.0270885	0.0202288	0.0683054	0.0285015	0.0274594	0.0332821	0.0598991	0.0361616	CE 16:1	0.00806351	0.00644019	0.00584394	0.00557151	0.00537559	0.00469582	0.00908865	0.00734338	0.00593018	0.006241	0.00767077	0.0077502	0.0184347	0.00937527	0.00728789	0.00844112	0.0124554	0.00952202	CE 16:1	0.0116328	0.63781	0.0109762	0.0652567
CE 18:0	0.0277208	0.0282061	0.0166005	0.0220622	0.0161244	0.0242366	0.0156537	0.0108849	0.00860965	0.0113639	0.0124162	0.00973228	0.0226064	0.0105662	0.0134531	0.0157155	0.0209297	0.0172188	CE 18:0	0.00639609	0.00639367	0.00479734	0.0060044	0.00539638	0.00476466	0.00401985	0.00401598	0.00304125	0.0037555	0.00351596	0.0037287	0.00610114	0.00347565	0.00357052	0.00398583	0.00435212	0.00453403	CE 18:0	0.00118788	0.000967884	0.0211991	0.296753
CE 18:1	0.164539	0.139565	0.0783285	0.0977549	0.0733735	0.110668	0.11699	0.0603049	0.0582803	0.0624161	0.0747237	0.0642789	0.137552	0.0696119	0.0815528	0.0810548	0.124147	0.0988275	CE 18:1	0.0379644	0.0316362	0.0226359	0.0266047	0.024556	0.0217562	0.0300428	0.0222494	0.0205868	0.0206271	0.0211599	0.024627	0.0371233	0.0228981	0.0216446	0.0205574	0.0258152	0.0260231	CE 18:1	0.40766	0.377601	0.827376	0.717099
CE 18:2	0.0559802	0.0429366	0.0200795	0.0265292	0.0174365	0.0321867	0.0499592	0.0200086	0.0210479	0.0240465	0.0319676	0.0192238	0.0487173	0.0243489	0.0228511	0.0276125	0.046949	0.0346295	CE 18:2	0.0129164	0.00973272	0.00580271	0.00722013	0.00583549	0.00632755	0.0128294	0.00738218	0.00743491	0.0079468	0.00905241	0.00736515	0.0131481	0.00800932	0.00606481	0.00700317	0.00976257	0.00911858	CE 18:2	0.816604	0.881232	0.818377	0.991261
CE 20:1	0.00259182	0.00200032	0.00203741	0.00164152	0.000949143	0.00168298	0.00315164	0.00240135	0.00154681	0.00260592	0.0019357	0.00217725	0.00630803	0.00293068	0.00365375	0.0038623	0.00535135	0.00442974	CE 20:1	0.000598016	0.000453426	0.000588785	0.000446752	0.000317651	0.000330856	0.000809333	0.000885978	0.000546391	0.000861198	0.000548142	0.000834163	0.00170245	0.000964018	0.000969728	0.00097957	0.00111276	0.00116643	CE 20:1	9.7537e-05	0.0570905	6.73983e-05	0.00885708
CE 20:2	0.00317984	0.00295334	0.00193493	0.0022097	0.00217216	0.00370976	0.00289452	0.00144486	0.00116854	0.00159007	0.00213822	0.0013134	0.00605793	0.00210495	0.00413555	0.00460532	0.00451075	0.00422817	CE 20:2	0.000733691	0.000669453	0.00055917	0.000601387	0.000726961	0.0007293	0.000743306	0.00053308	0.000412771	0.00052548	0.00060549	0.0005032	0.00163495	0.000692402	0.0010976	0.00116802	0.000937966	0.00111335	CE 20:2	0.000462707	0.570801	0.00400908	0.000526534
CE 20:3	0.0117332	0.0118054	0.00670629	0.00884724	0.00563645	0.0102526	0.00846421	0.00497317	0.00368681	0.00468437	0.00623251	0.00343203	0.0115127	0.00502506	0.00694215	0.00882466	0.0123005	0.0094862	CE 20:3	0.00270723	0.00267601	0.00193803	0.00240784	0.00188636	0.00201555	0.00217359	0.00183485	0.00130232	0.00154808	0.00176489	0.0013149	0.00310712	0.00165294	0.00184249	0.00223814	0.00255776	0.00249789	CE 20:3	0.027353	0.0561014	0.981878	0.0397087
CE 20:4	0.032289	0.0338679	0.0224763	0.0281239	0.0165577	0.0293118	0.0287163	0.0125244	0.0136848	0.0150223	0.0206012	0.0141456	0.0295516	0.0163796	0.0162754	0.0212281	0.0335815	0.0266384	CE 20:4	0.0074501	0.00767707	0.00649538	0.00765412	0.00554137	0.00576238	0.00737428	0.00462086	0.00483397	0.00496453	0.00583373	0.00541956	0.00797556	0.0053879	0.00431957	0.00538393	0.00698294	0.00701437	CE 20:4	0.189682	0.165166	0.64867	0.571254
CE 22:3	0.00147628	0.001215	0.00101474	0.00148781	0.00107197	0.0013069	0.00099027	0.000391584	0.000564339	0.000767506	0.000529897	0.000564821	0.00246312	0.000865833	0.000888589	0.00122391	0.00185394	0.001371	CE 22:3	0.000340625	0.000275412	0.000293247	0.000404919	0.000358756	0.000256923	0.000254299	0.000144475	0.000199346	0.000253643	0.000150053	0.000216398	0.000664761	0.000284807	0.000235837	0.000310413	0.000385508	0.000361008	CE 22:3	0.0244075	0.123114	0.634831	0.0219249
CE 22:4	0.00763433	0.00696667	0.00512468	0.00712715	0.00421041	0.00787595	0.00140384	0.00106149	0.00103026	0.00141411	0.00136245	0.000864568	0.00241405	0.00166976	0.00172388	0.00195078	0.00222518	0.00260845	CE 22:4	0.00176148	0.00157918	0.00148097	0.00193971	0.0014091	0.00154833	0.000360504	0.000391634	0.000363928	0.00046733	0.000385811	0.00033124	0.000651518	0.000549251	0.000457528	0.000494764	0.000462703	0.000686853	CE 22:4	7.36082e-11	5.92538e-09	6.86032e-09	0.0977813
CE 22:6	0.0142739	0.0179071	0.012448	0.0119646	0.0073139	0.0164729	0.00839573	0.00592833	0.0043394	0.00536061	0.00552096	0.00614912	0.012026	0.005796	0.00539712	0.0102147	0.0141465	0.0107241	CE 22:6	0.00329344	0.00405911	0.00359733	0.00325625	0.00244775	0.0032384	0.00215601	0.00218726	0.00153284	0.00177156	0.00156339	0.0023559	0.00324565	0.00190654	0.00143243	0.00259069	0.00294161	0.00282386	CE 22:6	0.00170946	0.00126753	0.0453273	0.201546
CE 24:6	0.00314739	0.0025111	0.00200778	0.00243015	0.0016048	0.00265457	0.00042126	0.000186947	0.000129543	0.000337332	0.00033389	0.000395916	0.000370684	0.000255626	0.000407653	0.000410894	0.000587467	0.00038576	CE 24:6	0.000726204	0.000569207	0.000580224	0.000661384	0.000537081	0.000521859	0.000108179	6.8974e-05	4.57593e-05	0.000111481	9.45491e-05	0.000151686	0.000100042	8.40854e-05	0.000108193	0.000104212	0.000122158	0.000101578	CE 24:6	1.92834e-11	5.87071e-09	5.88654e-09	0.972391
AC C12:0	0.00820349	0.006385	0.0146494	0.00661913	0.00364332	0.00667411	0.0148689	0.0062619	0.00648822	0.00823898	0.0119826	0.00611464	0.01795	0.00708624	0.00942361	0.00962505	0.011445	0.0110704	AC C12:0	0.00189281	0.00144733	0.00423348	0.00180144	0.00121932	0.00131206	0.0038183	0.00231033	0.00229188	0.00272279	0.00339317	0.00234268	0.00484445	0.00233094	0.00250108	0.00244114	0.00237988	0.00291505	AC C12:0	0.209634	0.307226	0.241244	0.98535
AC C14:0	0.00685914	0.0065199	0.00446402	0.00717214	0.00331508	0.00916483	0.0258678	0.0122753	0.0131968	0.015589	0.021319	0.0125825	0.048781	0.017612	0.0230547	0.023549	0.0319612	0.0247412	AC C14:0	0.00158262	0.00147791	0.00129005	0.00195195	0.00110946	0.00180171	0.0066428	0.00452897	0.0046616	0.00515181	0.00603701	0.00482068	0.0131653	0.0057933	0.00611884	0.00597257	0.00664601	0.00651482	AC C14:0	0.000118954	0.00491346	9.1645e-05	0.131601
AC C16:0	0.0122821	0.0145969	0.0115057	0.0147812	0.0106408	0.0267253	0.0533074	0.0263454	0.0327884	0.0476519	0.0513186	0.0308739	0.157487	0.0493994	0.0688097	0.0599659	0.0778903	0.058655	AC C16:0	0.00283388	0.00330878	0.003325	0.0040228	0.00356118	0.00525391	0.0136892	0.00972012	0.0115821	0.0157479	0.0145321	0.0118286	0.0425035	0.0162494	0.0182625	0.0152087	0.0161965	0.0154449	AC C16:0	0.00132787	0.0615948	0.000936695	0.11882
AC C18:0	0.0135671	0.0123993	0.0124406	0.0137367	0.00727816	0.0158571	0.0175377	0.00896381	0.0089588	0.0164508	0.0137018	0.00927237	0.0727919	0.0220175	0.0280265	0.0255516	0.0315045	0.0242554	AC C18:0	0.00313036	0.00281062	0.00359518	0.00373854	0.00243579	0.00311733	0.00450363	0.00330719	0.00316458	0.00543663	0.00388001	0.0035525	0.0196455	0.00724243	0.0074384	0.00648048	0.00655105	0.00638689	AC C18:0	0.0106946	0.886614	0.0135904	0.0341741
AC C18:1	0.0314166	0.0486094	0.124245	0.129438	0.0621293	0.150413	0.0869609	0.0851979	0.0777516	0.0893187	0.115081	0.152595	0.195109	0.117896	0.133652	0.114694	0.13726	0.201346	AC C18:1	0.00724881	0.0110186	0.0359051	0.0352275	0.0207929	0.0295695	0.0223314	0.0314337	0.0274648	0.0295178	0.0325879	0.0584634	0.0526572	0.0387805	0.035472	0.0290892	0.0285418	0.0530182	AC C18:1	0.0904756	0.322459	0.0788976	0.672741
AC C2:0	0.0637968	0.131586	0.00199822	0.00297536	0.0817344	0.00458616	0.580895	0.298485	0.184441	0.414346	0.337966	0.00297596	0.0538534	0.0811346	0.0992898	0.0503018	0.195597	0.00232581	AC C2:0	0.01472	0.0298274	0.00057746	0.000809765	0.0273541	0.000901589	0.149173	0.110126	0.0651515	0.136932	0.0957034	0.00114017	0.0145343	0.0266884	0.0263521	0.0127577	0.0406724	0.000612428	AC C2:0	0.00125294	0.00204901	0.910941	0.00467362
AC C3:0	0.0620663	0.133624	0.00186206	0.00347351	0.0912728	0.00347138	0.541466	0.250715	0.173018	0.428525	0.3234	0.00177441	0.0676435	0.0977712	0.124441	0.0631117	0.240951	0.00360984	AC C3:0	0.0143207	0.0302894	0.000538112	0.000945341	0.0305464	0.000682436	0.139047	0.0925011	0.0611165	0.141618	0.0915786	0.000679826	0.018256	0.0321608	0.0330273	0.0160066	0.0501033	0.000950536	AC C3:0	0.00286735	0.00363103	0.80099	0.013061
AC C6:0	0.00317596	0.00352489	0.00193758	0.00256774	0.00278792	0.00234983	0.00761438	0.00338586	0.00422668	0.00653819	0.00481365	0.00207778	0.0075946	0.0037801	0.00450829	0.00315125	0.00533923	0.00340228	AC C6:0	0.000732797	0.000799011	0.000559935	0.00069883	0.000933036	0.000461951	0.00195536	0.00124921	0.00149302	0.00216072	0.0013631	0.000796054	0.00204967	0.00124342	0.00119653	0.000799231	0.00111024	0.000895882	AC C6:0	0.0098291	0.0080643	0.0915274	0.439573
AC C8:0	0.0169274	0.0146945	0.0122437	0.0153593	0.00735297	0.0107397	0.0133944	0.00633823	0.00614621	0.00731773	0.0120648	0.00756634	0.0671469	0.0215803	0.017373	0.0154052	0.0184041	0.0160526	AC C8:0	0.00390569	0.0033309	0.00353826	0.00418015	0.00246083	0.00211132	0.00343967	0.00233849	0.00217107	0.00241834	0.00341644	0.00289887	0.018122	0.0070986	0.00461091	0.00390712	0.00382695	0.00422695	AC C8:0	0.0846061	0.966167	0.157024	0.102085
MG 16:0	0.239624	0.314751	0.464138	0.0920188	0.0820815	0.141372	0.103636	0.0663861	0.0711008	0.0561023	0.0725741	0.0616709	0.343246	0.105713	0.13148	0.14988	0.14854	0.105618	MG 16:0	0.0552889	0.0713467	0.13413	0.0250436	0.0274703	0.0277922	0.0266135	0.0244931	0.0251155	0.0185405	0.0205511	0.0236278	0.0926372	0.0347732	0.0348955	0.0380131	0.0308875	0.0278113	MG 16:0	0.149585	0.130571	0.685226	0.455558
MG 16:1	0.128876	0.0780226	0.066222	0.115051	0.0556257	0.107026	0.0602511	0.0421863	0.0554554	0.0550403	0.123136	0.0606259	0.197171	0.087427	0.0815769	0.200141	0.07723	0.241515	MG 16:1	0.0297359	0.0176859	0.0191373	0.031312	0.0186163	0.0210403	0.0154724	0.0155646	0.0195889	0.0181896	0.0348689	0.0232274	0.0532136	0.0287582	0.021651	0.0507605	0.0160592	0.0635954	MG 16:1	0.0479258	0.967227	0.096923	0.0618795
MG 18:0	0.604117	0.594347	0.878791	0.305639	0.219348	0.378532	0.224703	0.111924	0.135237	0.136311	0.174046	0.131765	0.401425	0.183479	0.227315	0.310476	0.297926	0.230033	MG 18:0	0.139389	0.134725	0.253959	0.083182	0.0734095	0.0744153	0.0577034	0.0412942	0.0477707	0.0450477	0.0492855	0.0504827	0.108339	0.0603535	0.0603308	0.078744	0.0619508	0.0605718	MG 18:0	0.0155876	0.0141037	0.0892541	0.610153
MG 18:1	0.0998326	0.0487569	0.0544955	0.0907075	0.0323084	0.0866766	0.0433238	0.02295	0.0364601	0.0433449	0.127849	0.0555032	0.17264	0.0728143	0.0719596	0.198853	0.0791045	0.237147	MG 18:1	0.0230346	0.011052	0.0157485	0.0246867	0.0108127	0.0170397	0.0111255	0.00846738	0.0128791	0.0143245	0.0362035	0.0212648	0.046593	0.0239515	0.0190985	0.0504337	0.016449	0.0624451	MG 18:1	0.0308817	0.999023	0.0500504	0.0541833
MG 18:2	0.11362	0.0462853	0.0471284	0.0894256	0.0341834	0.0846683	0.0417779	0.0249709	0.0290425	0.0414782	0.11444	0.0426759	0.139045	0.0565717	0.0585144	0.19728	0.059106	0.234316	MG 18:2	0.0262157	0.0104918	0.0136195	0.0243378	0.0114402	0.0166449	0.0107285	0.009213	0.0102589	0.0137076	0.0324065	0.0163503	0.0375263	0.0186087	0.0155301	0.0500348	0.0122905	0.0616998	MG 18:2	0.0795131	0.974209	0.14444	0.0989605
MG 18:3	0.0791251	0.0466143	0.0488442	0.0563629	0.0244989	0.0991077	0.0335991	0.0203059	0.0257296	0.0272126	0.0606391	0.0392625	0.116442	0.0419525	0.0527906	0.110953	0.0574712	0.102674	MG 18:3	0.0182567	0.0105664	0.0141154	0.0153396	0.00819909	0.0194835	0.00862817	0.00749185	0.00908865	0.00899316	0.0171714	0.0150425	0.0314261	0.0137999	0.0140109	0.0281404	0.0119506	0.0270359	MG 18:3	0.0351152	0.631092	0.167303	0.0308808
DAG 28:0/14:0	0.0150532	0.0106673	0.0139242	0.0117336	0.00855622	0.0147293	0.0294615	0.0327533	0.0371629	0.040814	0.0445174	0.0462698	0.0479126	0.0268408	0.0367073	0.0498328	0.034763	0.02477	DG 28:0/14:0	0.00347325	0.00241802	0.00402391	0.0031934	0.00286352	0.00289561	0.00756566	0.0120843	0.0131273	0.0134881	0.0126062	0.0177272	0.0129309	0.00882899	0.00974232	0.0126388	0.00722862	0.00652238	DG 28:0/14:0	2.11654e-05	1.72466e-05	0.000971832	0.103625
DAG 30:0/14:0	0.0665697	0.039672	0.0529483	0.0458639	0.0288252	0.0548036	0.0823246	0.0817532	0.096427	0.117344	0.113606	0.117389	0.119616	0.0806336	0.116742	0.130216	0.0812816	0.0726207	DG 30:0/14:0	0.0153598	0.00899271	0.0153014	0.0124822	0.00964696	0.0107738	0.0211408	0.0301628	0.0340616	0.0387795	0.0321705	0.044975	0.0322826	0.0265236	0.0309841	0.0330258	0.0169017	0.0191224	DG 30:0/14:0	0.000111715	9.05489e-05	0.00369338	0.165415
DAG 30:1/14:0	0.00449907	0.00343239	0.00259365	0.00405181	0.00262223	0.00574424	0.0321704	0.0307826	0.0445931	0.0427705	0.04351	0.0449779	0.0371295	0.0194873	0.0278312	0.0316279	0.0254132	0.0188068	DG 30:1/14:0	0.00103808	0.000778043	0.000749531	0.00110273	0.000877584	0.00112926	0.00826128	0.0113572	0.0157519	0.0141347	0.0123209	0.0172323	0.0100207	0.00641015	0.00738656	0.00802158	0.00528442	0.00495216	DG 30:1/14:0	3.03122e-07	1.93008e-07	0.000574578	0.000494516
DAG 32:0/16:0	0.289096	0.170935	0.225104	0.191792	0.137527	0.244886	0.339055	0.323756	0.473922	0.50484	0.502133	0.530456	0.489973	0.319346	0.45573	0.557586	0.315253	0.286094	DG 32:0/16:0	0.0667038	0.0387471	0.0650521	0.0521976	0.0460263	0.048142	0.0870687	0.11945	0.167407	0.166838	0.142191	0.203232	0.132237	0.105046	0.120953	0.141417	0.0655537	0.0753337	DG 32:0/16:0	0.000274071	0.000190533	0.0191575	0.0795823
DAG 32:1/16:0	0.0499373	0.0286133	0.028355	0.0427183	0.0254546	0.0515392	0.130848	0.14152	0.185799	0.227461	0.201196	0.215874	0.155923	0.0902969	0.139374	0.170753	0.103258	0.093651	DG 32:1/16:0	0.0115221	0.00648596	0.00819424	0.0116261	0.00851894	0.010132	0.0336016	0.0522138	0.0656311	0.0751708	0.0569735	0.0827071	0.0420816	0.0297022	0.0369908	0.0433069	0.0214715	0.02466	DG 32:1/16:0	5.25473e-06	3.38711e-06	0.00747941	0.00198682
DAG 32:2/16:1	0.0087533	0.00592435	0.00475329	0.00645737	0.00465211	0.0108784	0.0833735	0.0826746	0.106453	0.123397	0.128691	0.138484	0.103296	0.0518577	0.0671836	0.079726	0.0541096	0.0469098	DG 32:2/16:1	0.00201967	0.00134291	0.00137364	0.00175742	0.00155693	0.00213857	0.0214101	0.0305027	0.0376033	0.0407798	0.036442	0.053057	0.0278782	0.017058	0.0178309	0.0202204	0.0112515	0.0123522	DG 32:2/16:1	1.51526e-06	9.67422e-07	0.00334207	0.000849958
DAG 34:0/16:0	0.160791	0.161809	0.290668	0.09324	0.0614346	0.128954	0.0848293	0.0683379	0.0879739	0.119867	0.110933	0.105483	0.163085	0.102878	0.158261	0.205046	0.13776	0.0971391	DG 34:0/16:0	0.0370997	0.0366784	0.0839995	0.025376	0.0205604	0.0253509	0.021784	0.0252132	0.0310757	0.0396134	0.0314133	0.0404134	0.0440145	0.0338407	0.0420034	0.0520045	0.0286457	0.0255785	DG 34:0/16:0	0.714524	0.741449	0.99827	0.773694
DAG 34:1/16:0	0.18855	0.0217308	0.0757438	0.117427	0.0817555	0.156665	0.264595	0.293849	0.380037	0.411301	0.408527	0.443413	0.481749	0.270614	0.412045	0.513229	0.332816	0.273125	DG 34:1/16:0	0.0435045	0.00492586	0.021889	0.0319585	0.0273612	0.0307987	0.0679475	0.108415	0.134243	0.135926	0.115685	0.169883	0.130017	0.0890158	0.109359	0.130167	0.0692058	0.0719187	DG 34:1/16:0	3.83386e-05	4.16349e-05	0.000615185	0.339771
DAG 34:2/16:0	0.0261892	0.0134779	0.0126355	0.016032	0.0130045	0.0220537	0.0162472	0.0187551	0.0288796	0.0288759	0.027054	0.036667	0.0305398	0.0174487	0.0254487	0.0281123	0.0183256	0.0150009	DG 34:2/16:0	0.00604268	0.00305513	0.0036515	0.00436323	0.00435223	0.00433552	0.00417226	0.00691967	0.0102013	0.00954283	0.00766101	0.0140481	0.00824227	0.00573958	0.00675424	0.00712995	0.00381061	0.00395	DG 34:2/16:0	0.0126965	0.0103432	0.443467	0.112664
DAG 34:2/16:1	0.0396448	0.0169129	0.0167334	0.0195415	0.015591	0.025387	0.106284	0.107129	0.13848	0.155928	0.14661	0.176398	0.13123	0.0901812	0.117426	0.140711	0.0978431	0.0807656	DG 34:2/16:1	0.00914734	0.00383375	0.00483574	0.00531835	0.00521785	0.00499081	0.0272935	0.0395252	0.0489164	0.0515306	0.0415161	0.067583	0.035417	0.0296642	0.0311655	0.0356876	0.0203455	0.0212671	DG 34:2/16:1	3.81303e-06	2.53439e-06	0.000945416	0.0109086
DAG 36:0/18:0	0.257701	0.447365	0.731564	0.163773	0.0997657	0.218997	0.181651	0.101522	0.0932117	0.132849	0.127884	0.0924506	0.19608	0.125952	0.15325	0.281212	0.24228	0.131036	DG 36:0/18:0	0.0594599	0.101407	0.211413	0.044572	0.0333887	0.0430525	0.0466476	0.0374563	0.0329258	0.0439036	0.0362135	0.0354203	0.0529191	0.0414306	0.0406734	0.0713219	0.0503796	0.0345043	DG 36:0/18:0	0.175793	0.177112	0.336564	0.906186
DAG 36:1/18:0	0.116644	0.0617506	0.0433555	0.0754837	0.0523719	0.0962754	0.0636211	0.0551255	0.0763687	0.0952754	0.0859325	0.0864456	0.211685	0.0954758	0.154976	0.154071	0.122384	0.0996823	DG 36:1/18:0	0.0269136	0.0139974	0.0125292	0.0205435	0.0175274	0.0189267	0.0163378	0.0203385	0.0269763	0.0314863	0.0243339	0.0331196	0.0571307	0.0314058	0.0411315	0.039076	0.0254484	0.0262482	DG 36:1/18:0	0.00593223	0.338541	0.00464911	0.0799043
DAG 36:2/18:0	0.00807361	0.00542711	0.00242281	0.00374735	0.00428274	0.0048137	0.00595163	0.00722416	0.00820029	0.00988568	0.0119092	0.0129342	0.0152044	0.0100671	0.0123463	0.014679	0.00976989	0.00716042	DG 36:2/18:0	0.00186284	0.0012302	0.000700162	0.00101987	0.00143331	0.000946321	0.00152837	0.00266535	0.00289665	0.00326699	0.00337239	0.00495543	0.00410346	0.00331147	0.00327679	0.00372293	0.00203155	0.00188547	DG 36:2/18:0	0.00209724	0.00425387	0.00539234	0.992317
DAG 36:2/18:1	0.0432036	0.0243639	0.0215098	0.00421487	0.0241038	0.0385909	0.110946	0.131134	0.167688	0.180698	0.205751	0.198961	0.24734	0.156806	0.188	0.24098	0.141833	0.120515	DG 36:2/18:1	0.00996846	0.00552273	0.00621605	0.00114711	0.00806685	0.00758656	0.0284908	0.0483818	0.0592337	0.0597167	0.0582635	0.0762273	0.0667535	0.0515796	0.0498963	0.0611181	0.0294927	0.0317338	DG 36:2/18:1	1.43794e-05	2.35903e-05	0.000116417	0.648806
DAG 36:3/18:1	0.00850863	0.00407652	0.00348291	0.00348577	0.00255785	0.00244548	0.00656349	0.00964329	0.0128362	0.0106935	0.0120166	0.0157545	0.0220737	0.0109981	0.0153913	0.0156529	0.0109446	0.0077609	DG 36:3/18:1	0.00196321	0.000924051	0.00100652	0.000948677	0.000856038	0.000480756	0.00168549	0.00355789	0.00453423	0.00353396	0.00340279	0.00603597	0.00595737	0.00361773	0.00408493	0.00396994	0.00227583	0.00204359	DG 36:3/18:1	0.00166184	0.00321414	0.00472729	0.979772
DAG 36:4/18:0	0.000351365	0.000112749	0.000136038	0.00367477	9.26923e-05	0.000349722	9.75132e-05	6.57141e-05	0.000141217	0.000185255	0.000148362	8.92999e-05	0.00239898	0.000217665	0.000229558	0.000334725	0.000194096	0.00934857	DG 36:4/18:0	8.10711e-05	2.55576e-05	3.93133e-05	0.00100012	3.10215e-05	6.87516e-05	2.50412e-05	2.42452e-05	4.98833e-05	6.12224e-05	4.20123e-05	3.42132e-05	0.000647451	7.15986e-05	6.09261e-05	8.48941e-05	4.03604e-05	0.00246165	DG 36:4/18:0	0.331472	0.878404	0.573756	0.313864
DAG 38:1/18:0	0.00073524	0.00163736	0.000207845	0.00221406	0.00127786	0.000368307	0.000518053	0.00220011	0.000638252	0.00326895	0.00468663	0.00305067	0.00784625	0.0041135	0.00722588	0.00569074	0.0010675	0.00496927	DG 38:1/18:0	0.000169643	0.00037115	6.00646e-05	0.000602572	0.000427663	7.24052e-05	0.000133035	0.000811731	0.000225454	0.00108031	0.00132714	0.0011688	0.00211759	0.00135309	0.00191779	0.00144331	0.000221975	0.0013085	DG 38:1/18:0	0.00543379	0.212513	0.00400078	0.122346
DAG 38:2/18:0	0.000330581	0.00124244	0.000129989	0.00120513	0.000651885	0.00255895	0.0110608	0.0157954	0.0130873	0.0111398	0.0150377	0.0140583	0.0236058	0.0181324	0.0221164	0.0139964	0.0220291	0.0113021	DG 38:2/18:0	7.62757e-05	0.000281633	3.75652e-05	0.000327984	0.000218167	0.000503062	0.00284039	0.00582771	0.00462293	0.00368145	0.0042583	0.00538612	0.00637087	0.00596447	0.00586983	0.00354982	0.00458072	0.00297605	DG 38:2/18:0	1.62851e-06	1.15477e-05	3.44207e-06	0.736757
DAG 38:2/18:1	0.00199754	0.000307693	0.000850596	5.5628e-05	0.000322545	0.000196377	0.00502819	0.0045508	0.00574454	0.00753144	0.00135759	0.00871682	0.0139182	0.00137037	0.0103096	0.00065861	0.00116151	0.000835255	DG 38:2/18:1	0.000460895	6.97468e-05	0.000245811	1.51396e-05	0.000107947	3.86057e-05	0.00129123	0.00167902	0.00202919	0.00248897	0.000384434	0.00333965	0.00375634	0.00045077	0.00273623	0.000167039	0.000241524	0.000219938	DG 38:2/18:1	0.0450355	0.038648	0.214949	0.607204
DAG 38:3/18:0	0.0700573	0.0327517	0.0227365	0.0368426	0.0240044	0.0364378	0.090181	0.100498	0.134405	0.118928	0.152476	0.155685	0.208981	0.115524	0.148846	0.176459	0.138615	0.0882453	DG 38:3/18:0	0.0161645	0.00742404	0.00657055	0.010027	0.00803358	0.00716327	0.0231583	0.0370787	0.0474767	0.0393029	0.0431773	0.0596471	0.0564012	0.0380004	0.0395045	0.044754	0.0288235	0.0232366	DG 38:3/18:0	6.92553e-05	0.000129012	0.000365707	0.845233
DAG 38:3/18:1	0.00117021	0.000594447	0.000270963	5.98787e-05	0.000116866	0.000428779	0.00195048	0.00943591	0.0120406	0.00555827	0.000424596	0.0137587	0.0103919	0.00794174	0.00936629	0.013415	0.000228209	0.00406217	DG 38:3/18:1	0.000270004	0.000134747	7.83048e-05	1.62964e-05	3.91117e-05	8.42934e-05	0.000500878	0.00348138	0.00425319	0.00183688	0.000120235	0.00527134	0.00280463	0.00261235	0.00248587	0.00340235	4.74538e-05	0.00106965	DG 38:3/18:1	0.0195493	0.0210463	0.0695244	0.809371
DAG 38:4/18:0	0.258887	0.110397	0.0547832	0.0906454	0.0602234	0.0920436	0.0654495	0.068821	0.0958574	0.0859756	0.102769	0.106232	0.166149	0.0985131	0.126219	0.165937	0.100908	0.073229	DG 38:4/18:0	0.0597336	0.0250244	0.0158317	0.0246698	0.020155	0.0180948	0.0168073	0.0253915	0.0338604	0.028413	0.0291017	0.0407005	0.0448413	0.0324049	0.0334992	0.0420856	0.0209828	0.0192825	DG 38:4/18:0	0.778839	0.964532	0.764659	0.895994
DAG 38:4/18:1	0.00306884	0.00263391	0.0026575	0.00232736	0.00145372	0.00187268	0.0283987	0.0420156	0.0510093	0.0521104	0.0572519	0.0651841	0.0644133	0.0316698	0.0414103	0.0521333	0.0318847	0.026774	DG 38:4/18:1	0.000708079	0.000597046	0.000767983	0.000633409	0.000486517	0.000368148	0.00729272	0.0155016	0.0180184	0.0172213	0.0162123	0.0249738	0.0173843	0.0104174	0.0109905	0.0132222	0.0066301	0.00705007	DG 38:4/18:1	1.92194e-05	1.46862e-05	0.00122424	0.0705474
DAG 40:4/18:0	0.0512609	0.0236473	0.0172822	0.0316179	0.0200336	0.0403177	0.0120639	0.0101986	0.016584	0.0186241	0.000917101	0.0177412	0.0293804	0.0153505	0.0247207	0.00153053	0.0213634	0.0185171	DG 40:4/18:0	0.0118275	0.00536029	0.00499434	0.00860504	0.00670468	0.00792602	0.00309798	0.00376276	0.00585807	0.00615484	0.0002597	0.00679712	0.00792936	0.0050494	0.00656103	0.000388178	0.00444229	0.00487588	DG 40:4/18:0	0.0872016	0.0958334	0.183898	0.923196
DAG 40:4/18:1	0.000935235	0.000251867	0.000161697	6.48113e-05	4.39831e-05	0.000234927	0.00294516	0.00274746	0.00300204	0.00484686	0.00384891	0.00470835	0.0065266	0.000217599	0.00207982	0.00554026	0.00337485	0.00237191	DG 40:4/18:1	0.000215789	5.70924e-05	4.67285e-05	1.76389e-05	1.47199e-05	4.61841e-05	0.000756312	0.00101367	0.00106043	0.00160178	0.00108991	0.0018039	0.00176144	7.15768e-05	0.000551996	0.00140514	0.000701765	0.000624568	DG 40:4/18:1	0.0009364	0.000790099	0.0155548	0.319923
DAG 40:5/18:0	0.00791507	0.0045536	0.00428951	0.00400458	0.00506401	0.00719137	0.00426753	0.00335269	0.00407617	0.00520014	0.00625402	0.00536491	0.00818805	0.00477565	0.000350655	0.00784583	0.00566261	0.00482028	DG 40:5/18:0	0.00182626	0.0010322	0.00123961	0.00108988	0.00169478	0.00141375	0.00109589	0.00123697	0.00143986	0.00171853	0.00177098	0.00205544	0.00220984	0.0015709	9.30659e-05	0.00198989	0.00117748	0.00126927	DG 40:5/18:0	0.808644	0.836672	0.999966	0.840686
DAG 40:5/18:1	0.000384297	0.000188763	0.00124139	0.00303578	0.0015643	0.000360657	0.00209751	8.93582e-05	0.000152179	0.00256173	0.000193402	0.000185574	0.000420379	0.00168473	0.00363539	0.0036515	0.000531023	0.000157453	DG 40:5/18:1	8.86697e-05	4.27881e-05	0.000358747	0.000826209	0.000523526	7.09013e-05	0.000538637	3.29687e-05	5.37553e-05	0.000846593	5.47664e-05	7.10985e-05	0.000113454	0.000554174	0.000964854	0.000926107	0.000110421	4.14602e-05	DG 40:5/18:1	0.667654	0.9666	0.803494	0.658597
DAG 40:6/18:0	0.00384795	0.0219353	0.00127195	0.0289292	0.0193452	0.0361784	0.0223835	0.0285816	0.0266971	0.0381708	0.0362587	0.0370933	0.0538688	0.034829	0.0500299	0.0599406	0.0368414	0.0350779	DG 40:6/18:0	0.000887846	0.00497222	0.000367577	0.00787329	0.0064743	0.00711229	0.00574804	0.0105452	0.0094304	0.0126146	0.0102675	0.0142114	0.0145384	0.0114566	0.0132782	0.0152023	0.0076608	0.00923666	DG 40:6/18:0	0.00205819	0.0120448	0.0023806	0.702659
DAG 40:6/18:1	0.00102514	0.000463106	0.000161586	0.000655472	0.000709346	0.000522076	0.000619491	0.000436554	0.000213098	0.001222	0.00207321	0.000761679	0.00163031	0.00117339	0.00117054	0.000355904	0.00105833	0.000559511	DG 40:6/18:1	0.000236533	0.000104975	4.66963e-05	0.000178391	0.000237398	0.000102634	0.000159084	0.000161066	7.52741e-05	0.000403842	0.000587081	0.00029182	0.000439998	0.000385973	0.000310669	9.02657e-05	0.000220068	0.00014733	DG 40:6/18:1	0.261538	0.291864	0.369697	0.984255
TAG 48:0/16:0	0.107804	0.24968	0.33913	0.0625749	0.0405916	0.0722771	0.101621	0.0573782	0.0510988	0.0590886	0.0849468	0.045961	0.106786	0.0524008	0.0590144	0.0954267	0.118041	0.0707637	TG 48:0/16:0	0.0248738	0.0565967	0.0980042	0.0170302	0.0135848	0.0142089	0.0260962	0.0211697	0.01805	0.0195274	0.0240548	0.0176089	0.0288199	0.0172367	0.0156628	0.0242024	0.0245455	0.0186334	TG 48:0/16:0	0.297857	0.354785	0.373222	0.999215
TAG 48:1/16:0	0.0480309	0.0399784	0.0234349	0.0335741	0.021444	0.034389	0.113518	0.0586359	0.0536468	0.0629117	0.0857998	0.0450382	0.0965074	0.0451454	0.0514671	0.0672224	0.110185	0.0652236	TG 48:1/16:0	0.0110823	0.00906217	0.00677237	0.00913744	0.00717667	0.0067605	0.0291512	0.0216337	0.0189501	0.0207909	0.0242963	0.0172554	0.026046	0.0148501	0.0136597	0.0170492	0.0229119	0.0171746	TG 48:1/16:0	4.99104e-05	5.10304e-05	0.000893309	0.305254
TAG 50:0/16:0	0.0706059	0.453414	0.765216	0.049184	0.034361	0.0506294	0.0444735	0.0304403	0.0260378	0.028194	0.0412484	0.0244123	0.066449	0.0346336	0.0403811	0.0857322	0.0712752	0.0477944	TG 50:0/16:0	0.016291	0.102778	0.221138	0.0133858	0.0114996	0.0099532	0.0114207	0.0112309	0.00919752	0.00931747	0.0116805	0.009353	0.0179337	0.0113924	0.0107174	0.0217437	0.014821	0.0125851	TG 50:0/16:0	0.164336	0.195751	0.250093	0.986459
TAG 50:1/16:1	0.0140511	0.010453	0.00667558	0.00872555	0.00618246	0.00931166	0.0168605	0.00895977	0.00980302	0.00964433	0.0133813	0.00712888	0.0177485	0.00967956	0.0102647	0.0141487	0.0224727	0.0151661	TG 50:1/16:1	0.00324203	0.00236945	0.00192916	0.00237472	0.00206909	0.00183057	0.00432975	0.0033057	0.00346279	0.00318723	0.00378925	0.00273127	0.00479007	0.00318399	0.00272432	0.00358844	0.00467297	0.0039935	TG 50:1/16:1	0.002397	0.0171284	0.00247728	0.60781
TAG 50:2/16:1	0.0292519	0.0248142	0.0138105	0.0184897	0.0116528	0.0197672	0.0894948	0.0445652	0.0381316	0.0512409	0.066503	0.0339762	0.077194	0.0375275	0.0433086	0.0556197	0.0974793	0.0539529	TG 50:2/16:1	0.00674935	0.0056248	0.00399107	0.00503211	0.00389987	0.00388602	0.0229821	0.0164423	0.0134695	0.0169339	0.018832	0.0130172	0.0208336	0.0123443	0.0114944	0.0141065	0.0202698	0.0142068	TG 50:2/16:1	1.56593e-05	2.81826e-05	0.000108021	0.735088
TAG 50:3/16:1	0.0222921	0.0184129	0.0102858	0.0142234	0.00910668	0.0140023	0.0782001	0.0364344	0.0354598	0.0420034	0.0568981	0.0269419	0.0632773	0.0286068	0.0356756	0.0432692	0.080541	0.0377056	TG 50:3/16:1	0.00514349	0.00417378	0.00297247	0.003871	0.00304775	0.00275271	0.0200816	0.0134425	0.0125257	0.0138812	0.0161121	0.0103222	0.0170776	0.00940992	0.00946851	0.0109741	0.0167477	0.00992857	TG 50:3/16:1	2.77667e-05	3.43791e-05	0.000346825	0.435184
TAG 52:0/18:0	0.0399147	0.81706	1.53309	0.021843	0.0167384	0.0297757	0.0154412	0.0100132	0.00837771	0.00881662	0.0122799	0.00702367	0.0262694	0.013826	0.0170583	0.0924838	0.0345305	0.0198013	TG 52:0/18:0	0.00920959	0.185208	0.443043	0.00594474	0.00560188	0.00585358	0.00396526	0.00369437	0.00295932	0.00291369	0.00347737	0.00269096	0.00708974	0.00454792	0.00452738	0.0234561	0.00718026	0.00521405	TG 52:0/18:0	0.169156	0.210485	0.242175	0.995502
TAG 52:1/18:0	0.049363	0.0556488	0.0371087	0.0408284	0.0221888	0.0407174	0.0505036	0.0333883	0.0296508	0.0292371	0.0436145	0.0257178	0.0639374	0.0361657	0.0459157	0.0560351	0.0750746	0.0544811	TG 52:1/18:0	0.0113896	0.0126143	0.0107239	0.0111118	0.00742596	0.0080046	0.0129692	0.0123186	0.0104738	0.00966218	0.0123505	0.0098532	0.0172558	0.0118963	0.0121863	0.0142118	0.015611	0.0143459	TG 52:1/18:0	0.00525322	0.59639	0.00505618	0.0357151
TAG 52:2/18:0	0.0147172	0.0121411	0.00740227	0.00974038	0.00472511	0.00830733	0.0128092	0.00540833	0.00608933	0.00616552	0.0079592	0.00433976	0.011672	0.00674423	0.00847876	0.0104306	0.0161871	0.00848531	TG 52:2/18:0	0.00339574	0.00275209	0.00213916	0.00265092	0.00158136	0.00163313	0.00328937	0.0019954	0.00215098	0.00203756	0.00225384	0.00166268	0.00315011	0.00221844	0.00225031	0.00264545	0.00336594	0.00223434	TG 52:2/18:0	0.487058	0.927793	0.690743	0.471362
TAG 52:3/18:1	0.0285942	0.0239218	0.0132712	0.0181023	0.0108708	0.017428	0.0626693	0.0329659	0.0295669	0.034941	0.0436666	0.0247349	0.05863	0.0293705	0.0349883	0.044631	0.0756853	0.0410294	TG 52:3/18:1	0.00659761	0.0054225	0.0038352	0.00492668	0.00363816	0.00342615	0.0160934	0.0121628	0.0104441	0.0115472	0.0123653	0.00947662	0.0158234	0.00966113	0.00928609	0.0113195	0.015738	0.0108038	TG 52:3/18:1	3.9356e-05	0.000130457	0.000114878	0.997363
TAG 52:4/18:1	0.00609406	0.00558451	0.00278457	0.00342685	0.00190618	0.00346694	0.00616599	0.0031449	0.00282089	0.00317857	0.00521595	0.00253119	0.00580647	0.00273699	0.00283848	0.0045746	0.00726961	0.00362669	TG 52:4/18:1	0.0014061	0.00126588	0.000804706	0.000932643	0.000637945	0.000681563	0.00158341	0.00116031	0.000996445	0.00105044	0.00147703	0.000969766	0.00156708	0.000900305	0.000753349	0.00116023	0.00151164	0.000954974	TG 52:4/18:1	0.360449	0.354038	0.55449	0.928415
TAG 52:5/20:4	0.00556646	0.00542394	0.00265951	0.00401878	0.00199125	0.00442779	0.00162852	0.000743462	0.000701938	0.000728494	0.00112192	0.000798835	0.00206566	0.000889086	0.000915062	0.00178132	0.00238898	0.00131902	TG 52:5/20:4	0.00128436	0.00122948	0.000768565	0.00109374	0.000666415	0.000870456	0.0004182	0.0002743	0.000247951	0.000240751	0.000317699	0.000306055	0.000557493	0.000292456	0.000242863	0.000451784	0.000496763	0.000347323	TG 52:5/20:4	6.43206e-06	1.04521e-05	5.89475e-05	0.583671
TAG 54:0/18:0	0.0200965	0.480807	0.915298	0.00767275	0.00521149	0.0114683	0.00396132	0.00291229	0.00181253	0.00201032	0.00315202	0.00168471	0.00726522	0.00343081	0.00389601	0.0550218	0.00879154	0.00446948	TG 54:0/18:0	0.0046369	0.108988	0.26451	0.00208819	0.00174414	0.00225454	0.00101726	0.00107449	0.000640253	0.000664364	0.000892573	0.000645459	0.00196078	0.00112853	0.00103403	0.0139548	0.00182811	0.0011769	TG 54:0/18:0	0.169406	0.213089	0.239499	0.996875
TAG 54:1/18:0	0.00604993	0.00835753	0.00947636	0.00342109	0.00196458	0.00421333	0.0048661	0.00237797	0.00257226	0.00280609	0.00360281	0.00193135	0.00614711	0.00445567	0.00468949	0.00547427	0.00879729	0.00551823	TG 54:1/18:0	0.00139591	0.00189446	0.00273855	0.000931075	0.000657487	0.000828295	0.0012496	0.000877351	0.000908617	0.000927348	0.00102022	0.000739952	0.00165902	0.00146565	0.00124462	0.0013884	0.00182931	0.00145305	TG 54:1/18:0	0.141101	0.264668	0.933045	0.150478
TAG 54:2/18:0	0.00742782	0.00685307	0.0058494	0.00498549	0.00364226	0.00497707	0.00858192	0.00536401	0.00518736	0.0055757	0.00692392	0.00363676	0.0122551	0.00780627	0.00841632	0.0101453	0.014422	0.00911659	TG 54:2/18:0	0.00171384	0.00155343	0.0016904	0.00135684	0.00121896	0.000978438	0.00220382	0.00197905	0.00183237	0.00184264	0.00196068	0.00139334	0.00330747	0.00256779	0.00223374	0.00257308	0.0029989	0.00240056	TG 54:2/18:0	2.4615e-05	0.0714625	1.85871e-05	0.00159104
TAG 54:4/18:1	0.00861717	0.00807005	0.004479	0.00575984	0.00346405	0.00598121	0.0125996	0.00606665	0.0051319	0.00683963	0.00919704	0.00437718	0.0161803	0.00912747	0.00873125	0.00993933	0.0159609	0.0104027	TG 54:4/18:1	0.00198826	0.00182929	0.00129437	0.00156758	0.00115932	0.00117584	0.00323554	0.00223829	0.00181278	0.00226034	0.00260437	0.00167702	0.00436684	0.00300239	0.00231733	0.00252085	0.0033189	0.00273921	TG 54:4/18:1	0.0012213	0.0693085	0.000853715	0.0977155
TAG 54:4/20:4	0.0127554	0.0113999	0.00622804	0.00873679	0.00486992	0.00987204	0.00286919	0.00124749	0.00143648	0.00160188	0.00236921	0.00100786	0.00415872	0.00238519	0.00254004	0.00359066	0.00504142	0.00296494	TG 54:4/20:4	0.00294308	0.00258408	0.00179983	0.00237778	0.00162982	0.00194074	0.000736803	0.000460261	0.000507417	0.000529386	0.000670901	0.000386139	0.00112238	0.000784584	0.000674141	0.000910677	0.00104831	0.000780723	TG 54:4/20:4	4.07104e-07	5.21213e-07	8.47639e-06	0.190086
TAG 54:5/20:4	0.0122274	0.0130778	0.00676979	0.0101234	0.00478319	0.0103508	0.00373205	0.00197603	0.00187873	0.00209575	0.00302686	0.00157447	0.00547545	0.00240451	0.00313235	0.00384805	0.00638877	0.0036925	TG 54:5/20:4	0.00282126	0.00296443	0.00195638	0.00275516	0.0016008	0.00203486	0.000958383	0.000729054	0.000663638	0.000692597	0.000857131	0.000603223	0.00147775	0.000790937	0.000831344	0.000975956	0.00132848	0.000972303	TG 54:5/20:4	4.0723e-06	5.25053e-06	6.21455e-05	0.33645
TAG 54:6/20:4	0.00488969	0.00466374	0.00239554	0.00401308	0.00197826	0.00378428	0.00126638	0.000665052	0.000677309	0.000549724	0.000545466	0.000420902	0.00114399	0.000685186	0.000763758	0.000845232	0.00168473	0.00113074	TG 54:6/20:4	0.00112821	0.00105716	0.00069228	0.00109219	0.000662068	0.000743949	0.000325204	0.000245371	0.000239251	0.000181671	0.000154462	0.000161259	0.000308747	0.000225385	0.000202706	0.000214371	0.000350324	0.000297745	TG 54:6/20:4	3.74737e-07	9.47495e-07	2.38662e-06	0.811483
TAG 56:3/18:1	0.00196738	0.00165239	0.00106709	0.000880326	0.000752742	0.00124496	0.00561797	0.00364781	0.00327924	0.00368	0.00480382	0.00306468	0.00689526	0.00438048	0.00514723	0.00609622	0.00949486	0.00557531	TG 56:3/18:1	0.000453938	0.000374558	0.000308374	0.000239587	0.000251921	0.000244745	0.00144268	0.00134586	0.00115835	0.00121616	0.00136032	0.00117416	0.00186093	0.00144091	0.0013661	0.00154615	0.00197436	0.00146808	TG 56:3/18:1	2.23549e-09	1.25455e-07	8.08293e-09	0.0102087
TAG 56:4/20:4	0.00422298	0.00482782	0.0028398	0.00448736	0.00234341	0.00425132	0.00158908	0.00119514	0.00108769	0.00108896	0.00174834	0.000992651	0.00363358	0.00191516	0.00267307	0.00312592	0.00397228	0.00297826	TG 56:4/20:4	0.000974378	0.00109435	0.000820666	0.00122127	0.000784271	0.000835763	0.000408073	0.000440945	0.000384212	0.000359877	0.000495085	0.000380312	0.000980652	0.00062997	0.00070945	0.000792807	0.000825996	0.000784231	TG 56:4/20:4	5.96196e-06	5.0496e-06	0.0823373	0.000293561
TAG 56:5/20:4	0.00505622	0.00472465	0.0027111	0.00412009	0.00209693	0.00421777	0.00314324	0.00165936	0.00147446	0.00176903	0.00236706	0.00151514	0.00499777	0.00252045	0.00303905	0.00428852	0.00740962	0.00440264	TG 56:5/20:4	0.00116663	0.00107097	0.000783474	0.00112131	0.000701782	0.000829169	0.000807177	0.000612219	0.000520834	0.000584622	0.00067029	0.00058049	0.00134883	0.000829077	0.000806581	0.00108767	0.00154076	0.0011593	TG 56:5/20:4	0.00307402	0.0484765	0.312757	0.00242431
TAG 56:6/20:4	0.00278826	0.00315909	0.00153618	0.00199961	0.00103881	0.00246663	0.00116723	0.000896911	0.00073455	0.000885401	0.00118496	0.000525619	0.00219063	0.00113615	0.0015431	0.00240773	0.0025651	0.00162666	TG 56:6/20:4	0.000643342	0.000716091	0.000443936	0.000544209	0.000347659	0.000484914	0.000299743	0.000330915	0.000259471	0.000292605	0.000335552	0.000201379	0.00059122	0.000373725	0.000409549	0.000610657	0.000533386	0.00042833	TG 56:6/20:4	0.00171502	0.00223145	0.786361	0.00846065
TAG 58:8/22:6	0.000910467	0.00106899	0.000349178	0.000852423	0.000283589	0.000757488	0.000808965	0.00055582	0.000476291	0.000532126	0.000475163	0.000441569	0.00110792	0.000264104	0.000904778	0.0012839	0.0018239	0.00123803	TG 58:8/22:6	0.000210074	0.000242315	0.000100908	0.000231993	9.49092e-05	0.000148914	0.00020774	0.00020507	0.000168244	0.000175856	0.000134554	0.000169177	0.000299012	8.68744e-05	0.000240133	0.000325628	0.000379262	0.000325997	TG 58:8/22:6	0.0408126	0.991306	0.0592965	0.0748357
dhCer d18:0/16:0	0.0247174	0.0150965	0.00953743	0.0104807	0.00768898	0.0143163	0.0144777	0.00615195	0.0101434	0.0100575	0.00809164	0.00910045	0.0171354	0.0109782	0.0196262	0.0244926	0.0211684	0.0207785	dhCer d18:0/16:0	0.00570309	0.00342202	0.0027562	0.0028524	0.00257328	0.00281444	0.00371784	0.00226976	0.00358303	0.00332378	0.00229135	0.00348663	0.0046246	0.00361118	0.0052089	0.00621189	0.00440176	0.00547135	dhCer d18:0/16:0	0.00914691	0.897761	0.0289166	0.0120369
dhCer d18:0/16:1	0.0038222	0.00209171	0.00241937	0.00258274	0.00236824	0.00437959	0.00232583	0.00327231	0.00401615	0.00330978	0.00347839	0.00235314	0.00569629	0.0028538	0.0041692	0.00210886	0.0039929	0.00211747	dhCer d18:0/16:1	0.000881905	0.000474142	0.000699168	0.000702912	0.000792582	0.000860981	0.000597269	0.00120732	0.00141865	0.00109381	0.000984993	0.000901552	0.00153735	0.000938729	0.00110653	0.000534857	0.000830283	0.000557569	dhCer d18:0/16:1	0.21797	0.195791	0.52115	0.761117
dhCer d18:0/18:0	0.0484766	0.0376518	0.0224213	0.0298361	0.0206145	0.0335852	0.0213862	0.012077	0.0121894	0.0117475	0.0156727	0.010006	0.0232709	0.0160046	0.0172711	0.0211148	0.0215194	0.0249582	dhCer d18:0/18:0	0.0111851	0.00853478	0.00647947	0.00812012	0.00689909	0.00660248	0.00549194	0.00445582	0.00430574	0.00388227	0.00443812	0.00383359	0.00628048	0.00526455	0.00458385	0.00535522	0.00447473	0.00657195	dhCer d18:0/18:0	0.000345164	0.000313524	0.00575433	0.327911
dhCer d18:0/18:1	0.00155187	0.00134379	0.000584465	0.00079529	0.000706102	0.00120927	0.00157066	0.000931292	0.00115009	0.00085017	0.00141787	0.00101479	0.00307608	0.00133509	0.00144143	0.000771989	0.00180839	0.00177824	dhCer d18:0/18:1	0.000358066	0.000304606	0.000168903	0.000216444	0.000236312	0.00023773	0.000403342	0.0003436	0.000406253	0.000280962	0.000401506	0.000388793	0.00083019	0.000439164	0.000382563	0.000195795	0.000376037	0.000468244	dhCer d18:0/18:1	0.0603753	0.294214	0.0505072	0.566574
dhCer d18:0/20:0	0.00112836	0.00133298	0.000318028	0.00118525	0.000879981	0.0016846	0.00164581	0.000529047	0.000463296	0.00111772	0.000749249	0.000904125	0.00150998	0.00134094	0.000993081	0.00101371	0.00144669	0.000933026	dhCer d18:0/20:0	0.000260349	0.000302155	9.19062e-05	0.000322573	0.000294504	0.000331173	0.000422641	0.000195192	0.000163653	0.00036938	0.000212168	0.000346395	0.000407522	0.000441089	0.00026357	0.0002571	0.000300825	0.000245683	dhCer d18:0/20:0	0.630543	0.942949	0.612641	0.804942
dhCer d18:0/22:0	0.00138006	0.000900035	0.00105023	0.0006282	0.000277147	0.00109161	0.00169608	0.000834383	0.000692068	0.000984604	0.00173156	0.00101559	0.00162384	0.00065836	0.00126404	0.000791805	0.000795629	0.000760629	dhCer d18:0/22:0	0.000318425	0.000204017	0.000303503	0.000170969	9.2753e-05	0.000214599	0.000435551	0.000307845	0.000244464	0.000325389	0.000490333	0.0003891	0.000438251	0.000216561	0.000335484	0.00020082	0.000165443	0.000200288	dhCer d18:0/22:0	0.0409451	0.0381687	0.721315	0.156477
dhCer d18:0/24:1	0.00206751	0.00169319	0.000505255	0.00119379	0.000666376	0.000714982	0.00226934	0.00120308	0.00111593	0.00122183	0.00197349	0.00134361	0.00284088	0.00136691	0.00160559	0.00145202	0.00238472	0.00336954	dhCer d18:0/24:1	0.00047704	0.000383806	0.000146012	0.0003249	0.000223017	0.000140558	0.000582761	0.000443875	0.000394186	0.000403787	0.000558843	0.000514773	0.000766713	0.000449631	0.000426133	0.000368266	0.000495878	0.000887263	dhCer d18:0/24:1	0.0159293	0.0884302	0.0145344	0.622423
Cer d18:1/16:0	0.730169	0.576093	0.349625	0.445773	0.283859	0.541562	0.644829	0.343464	0.365643	0.387581	0.468271	0.346315	0.782867	0.576453	0.616496	0.838832	0.987332	0.734382	Cer d18:1/16:0	0.168473	0.130587	0.101037	0.12132	0.0949994	0.106465	0.165591	0.126721	0.129159	0.128087	0.132602	0.132683	0.211285	0.189618	0.163622	0.212747	0.205306	0.193376	Cer d18:1/16:0	3.18107e-05	0.425659	3.85627e-05	0.000406741
Cer d18:1/16:1	0.106805	0.0922914	0.087249	0.0841153	0.0767718	0.0819685	0.109984	0.0923591	0.0942603	0.0731493	0.0781674	0.0848225	0.103955	0.0937301	0.0889342	0.0898222	0.0868583	0.0839863	Cer d18:1/16:1	0.0246434	0.0209203	0.0252138	0.0228926	0.0256933	0.0161141	0.0282438	0.0340758	0.0332963	0.0241742	0.022135	0.0324978	0.0280559	0.0308315	0.0236037	0.022781	0.0180613	0.0221151	Cer d18:1/16:1	0.0583485	0.0567672	0.796437	0.178001
Cer d18:1/18:0	2.39533	1.54941	0.929578	1.394	0.852571	1.53768	0.85218	0.50465	0.517283	0.552737	0.65264	0.464792	1.02039	0.657469	0.7323	0.992052	1.03761	0.89678	Cer d18:1/18:0	0.552678	0.351216	0.268636	0.379388	0.285331	0.302291	0.218838	0.18619	0.182724	0.182667	0.184811	0.178075	0.27539	0.216268	0.194357	0.251608	0.215761	0.236139	Cer d18:1/18:0	0.000985034	0.000971811	0.00997334	0.48895
Cer d18:1/18:1	0.0143461	0.0106966	0.0062302	0.00904871	0.00603194	0.00977921	0.0125806	0.00728995	0.0100543	0.00995491	0.0105557	0.00837076	0.0124759	0.00703754	0.0101899	0.0119686	0.0154268	0.0138534	Cer d18:1/18:1	0.00331011	0.00242466	0.00180045	0.00246267	0.00201872	0.00192249	0.00323068	0.00268962	0.00355155	0.00328987	0.00298909	0.00320707	0.00336706	0.00231492	0.00270446	0.00303552	0.00320784	0.00364786	Cer d18:1/18:1	0.0123381	0.015909	0.0370521	0.902946
Cer d18:1/20:0	0.0483029	0.035518	0.0220532	0.0328114	0.0219558	0.0331865	0.0297556	0.0182609	0.0196521	0.0198683	0.0239016	0.0159272	0.0419525	0.0252665	0.0302848	0.0341494	0.0351565	0.0330783	Cer d18:1/20:0	0.011145	0.0080511	0.00637309	0.00892988	0.00734798	0.00652411	0.00764117	0.00673735	0.00694187	0.00656601	0.00676833	0.00610216	0.0113224	0.00831116	0.00803776	0.00866109	0.00731043	0.00871013	Cer d18:1/20:0	0.0669185	0.256653	0.671358	0.0588026
Cer d18:1/20:1	0.0020998	0.00172593	0.00128033	0.00114703	0.000770425	0.00143339	0.00221167	0.00165968	0.00188673	0.00109143	0.00224499	0.00150599	0.00339277	0.00189224	0.00209864	0.00347622	0.00301592	0.00189348	Cer d18:1/20:1	0.00048449	0.000391227	0.00037	0.000312174	0.000257839	0.00028179	0.000567953	0.000612337	0.000666463	0.000360693	0.000635725	0.000576987	0.000915662	0.000622434	0.000556992	0.00088165	0.000627129	0.000498588	Cer d18:1/20:1	0.0013317	0.023365	0.00108128	0.299739
Cer d18:1/22:0	0.0352872	0.0272283	0.016123	0.0201252	0.0151824	0.0246992	0.0445125	0.0237585	0.0270588	0.0252968	0.0259321	0.0194367	0.0495557	0.0288118	0.0309774	0.0330329	0.0368906	0.0413387	Cer d18:1/22:0	0.0081419	0.00617201	0.00465934	0.00547723	0.00508112	0.00485559	0.0114307	0.0087657	0.00955816	0.00836003	0.00734332	0.00744673	0.0133744	0.00947733	0.00822159	0.00837792	0.00767102	0.0108852	Cer d18:1/22:0	0.0027391	0.0169211	0.00297444	0.666977
Cer d18:1/22:1	0.00741028	0.0054869	0.00307108	0.00499962	0.00267221	0.00464938	0.0140923	0.00896218	0.0106624	0.00860049	0.00911981	0.00677251	0.0124434	0.00727191	0.00875589	0.0107334	0.00995274	0.0110682	Cer d18:1/22:1	0.00170979	0.00124375	0.000887503	0.00136068	0.000894311	0.000914018	0.00361888	0.00330659	0.00376635	0.00284227	0.0025825	0.00259473	0.0033583	0.00239202	0.00232386	0.00272224	0.00206957	0.00291445	Cer d18:1/22:1	4.62853e-06	4.75879e-06	0.000122498	0.173617
Cer d18:1/24:0	0.0298298	0.0182493	0.0136153	0.0158481	0.0105906	0.0162998	0.0389718	0.0240445	0.0279791	0.0229277	0.0272206	0.0193492	0.0403521	0.0265603	0.0335524	0.0386344	0.0372857	0.0395834	Cer d18:1/24:0	0.00688268	0.00413669	0.00393464	0.00431318	0.00354438	0.00320436	0.0100079	0.00887119	0.00988327	0.0075771	0.00770818	0.00741322	0.0108905	0.00873672	0.00890501	0.0097986	0.00775318	0.010423	Cer d18:1/24:0	5.8914e-06	6.64063e-05	8.59669e-06	0.475166
Cer d18:1/24:1	0.0787042	0.0539809	0.0375459	0.0415851	0.0298468	0.0505302	0.0931628	0.0513382	0.0673869	0.0550713	0.0620841	0.0562711	0.0982889	0.0687883	0.0723167	0.0885638	0.0780101	0.0982097	Cer d18:1/24:1	0.0181596	0.0122362	0.0108503	0.0113177	0.00998888	0.00993369	0.023924	0.0189412	0.0238036	0.0181998	0.0175806	0.021559	0.0265268	0.0226272	0.0191933	0.0224619	0.0162214	0.0258604	Cer d18:1/24:1	0.000183759	0.00119559	0.000268527	0.724676
SM d18:1/16:0	1.05615	1.20233	1.03028	1.10057	0.689824	1.0809	3.27254	1.56607	1.78255	1.99436	2.14729	0.939779	2.18198	1.28287	2.28218	2.20512	2.63729	2.21768	SM d18:1/16:0	0.243688	0.27254	0.297738	0.299529	0.230864	0.212494	0.840382	0.577801	0.629663	0.659092	0.608057	0.360055	0.588886	0.421987	0.605705	0.55927	0.548397	0.583955	SM d18:1/16:0	3.80366e-05	5.1868e-05	0.000370143	0.548778
SM d18:1/16:1	0.0113327	0.0130535	0.0126651	0.0141894	0.0112577	0.0145285	0.0802513	0.0384497	0.0455608	0.0575545	0.046198	0.0230387	0.0993307	0.0660476	0.104597	0.105033	0.104623	0.081287	SM d18:1/16:1	0.00261482	0.00295893	0.00366004	0.00386176	0.00376763	0.00285615	0.0206084	0.014186	0.0160938	0.0190204	0.0130821	0.00882675	0.026808	0.0217257	0.0277607	0.0266389	0.0217553	0.0214044	SM d18:1/16:1	1.83526e-08	1.48688e-05	1.73788e-08	0.000312249
SM d18:1/18:0	2.2959	2.11651	1.45786	1.72017	1.01627	1.60009	2.64115	1.36354	1.60577	1.5933	1.77727	0.856665	1.48472	0.943372	1.66839	2.01295	2.41688	1.81281	SM d18:1/18:0	0.529739	0.479763	0.421302	0.468157	0.340117	0.314561	0.678242	0.503077	0.567218	0.526551	0.503279	0.328212	0.400706	0.310313	0.4428	0.510532	0.502567	0.477347	SM d18:1/18:0	0.214177	0.228758	0.95705	0.345658
SM d18:1/18:1	0.0642164	0.0668949	0.0654407	0.0698227	0.0444031	0.0660546	0.142022	0.0673402	0.0751564	0.0792153	0.0853524	0.041522	0.107517	0.063135	0.111604	0.103428	0.129589	0.109685	SM d18:1/18:1	0.0148168	0.0151635	0.0189115	0.0190028	0.0148604	0.0129856	0.0364709	0.0248451	0.0265481	0.0261789	0.0241696	0.0159082	0.0290173	0.0207676	0.0296204	0.0262318	0.0269467	0.028882	SM d18:1/18:1	0.00123444	0.00495469	0.00192087	0.884304
SM d18:1/20:0	0.171166	0.159223	0.101287	0.105154	0.0650686	0.099429	0.362088	0.163054	0.172388	0.176228	0.193785	0.0883953	0.231505	0.120092	0.198923	0.218577	0.280905	0.197634	SM d18:1/20:0	0.0394935	0.0360922	0.0292707	0.0286184	0.0217766	0.0195467	0.0929833	0.0601586	0.0608939	0.0582392	0.0548751	0.0338667	0.0624799	0.0395029	0.0527952	0.0554361	0.0584113	0.0520408	SM d18:1/20:0	0.00177186	0.00193347	0.012148	0.63706
SM d18:1/20:1	0.00704977	0.00645006	0.00509898	0.00510314	0.0042468	0.00536179	0.0277479	0.0132395	0.0117244	0.012945	0.0148316	0.00684478	0.0162571	0.0108862	0.0154933	0.0166749	0.0199255	0.0144924	SM d18:1/20:1	0.00162661	0.00146208	0.00147354	0.00138886	0.00142128	0.00105407	0.00712559	0.00488469	0.00414148	0.00427803	0.00419993	0.00262242	0.00438757	0.00358091	0.00411201	0.00422914	0.00414331	0.00381611	SM d18:1/20:1	3.147e-05	4.58642e-05	0.000278781	0.59643
SM d18:1/22:0	0.174137	0.17863	0.0954297	0.111609	1.72077	2.21982	0.493806	0.231708	0.246711	0.28036	0.273843	0.126476	0.294707	0.15943	0.256693	0.29235	0.37694	0.272233	SM d18:1/22:0	0.0401791	0.0404912	0.027578	0.0303753	0.575891	0.436393	0.126808	0.0854884	0.0871475	0.0926525	0.0775455	0.0484565	0.0795374	0.0524427	0.0681278	0.0741468	0.0783809	0.0716839	SM d18:1/22:0	0.312052	0.432274	0.337486	0.980662
SM d18:1/22:1	0.0214221	0.018966	0.0124551	0.0147551	0.00941353	0.0131646	0.113732	0.0539586	0.0506846	0.0604749	0.0659773	0.0332259	0.054701	0.0324004	0.0522978	0.0574884	0.0718191	0.0493095	SM d18:1/22:1	0.00494278	0.00429914	0.00359937	0.00401571	0.00315044	0.00258802	0.0292061	0.019908	0.0179037	0.0199856	0.0186831	0.0127297	0.014763	0.0106578	0.0138802	0.0145804	0.0149341	0.0129841	SM d18:1/22:1	1.72098e-06	1.21627e-06	0.000281538	0.0144212
SM d18:1/24:0	0.15916	0.143367	0.0830635	0.0966138	0.0573756	0.0911769	0.4052	0.200189	0.199618	0.233957	0.22448	0.108158	0.328183	0.161835	0.262107	0.311569	0.414246	0.311591	SM d18:1/24:0	0.0367233	0.032498	0.0240043	0.0262942	0.0192019	0.0179244	0.104054	0.0738596	0.0705125	0.0773175	0.0635671	0.0414384	0.0885719	0.053234	0.0695648	0.0790211	0.0861382	0.0820477	SM d18:1/24:0	3.7125e-05	0.000199915	7.28802e-05	0.848208
SM d18:1/24:1	0.255948	0.238562	0.145103	0.147476	0.0948168	0.158308	0.840968	0.4203	0.454284	0.483951	0.495293	0.219058	0.621963	0.303033	0.516869	0.627122	0.724444	0.625306	SM d18:1/24:1	0.0590555	0.0540764	0.0419329	0.0401367	0.0317325	0.0311216	0.215959	0.155069	0.16047	0.159935	0.140254	0.083927	0.167859	0.0996796	0.13718	0.159053	0.150641	0.164655	SM d18:1/24:1	1.20379e-05	2.96737e-05	5.58195e-05	0.931473
SM d18:1/26:0	0.00116734	0.00157679	0.000702381	0.000933411	0.000399884	0.000610528	0.00355019	0.00136809	0.00148364	0.00158654	0.0016083	0.000759935	0.00341771	0.00148554	0.00236892	0.0032254	0.00380763	0.00269282	SM d18:1/26:0	0.000269343	0.000357421	0.000202979	0.000254035	0.00013383	0.000120023	0.000911681	0.000504758	0.000524078	0.000524315	0.000455429	0.000291152	0.000922391	0.000488654	0.000628726	0.000818036	0.000791759	0.000709069	SM d18:1/26:0	0.000198779	0.00920561	0.000146842	0.119448
SM d18:1/26:1	0.00186306	0.00192758	0.00102159	0.00137471	0.00067276	0.00138218	0.00737145	0.00316967	0.0031487	0.00392379	0.00416455	0.00158365	0.00584064	0.00308399	0.00507388	0.00654255	0.0073241	0.00584536	SM d18:1/26:1	0.000429867	0.000436937	0.000295225	0.000374138	0.000225153	0.000271721	0.00189297	0.00116945	0.00111224	0.00129672	0.0011793	0.000606739	0.00157631	0.00101445	0.00134664	0.00165934	0.00152297	0.00153919	SM d18:1/26:1	1.26423e-05	0.000197941	1.49813e-05	0.340002
dhSM d18:0/16:0	0.0438541	0.0491553	0.0312344	0.0320564	0.0198062	0.00168445	0.101396	0.0479457	0.0562406	0.0578642	0.0737679	0.0305328	0.0508885	0.0310066	0.0538712	0.0621533	0.079197	0.0505102	dhSM d18:0/16:0	0.0101185	0.0111424	0.00902635	0.00872438	0.00662858	0.000331145	0.0260383	0.0176895	0.0198663	0.0191228	0.0208892	0.0116979	0.0137341	0.0101993	0.0142977	0.0157635	0.0164682	0.0133003	dhSM d18:0/16:0	0.000320711	0.00021967	0.026698	0.067107
dhSM d18:0/18:0	0.0888911	0.0975175	0.0569658	0.0589992	0.0337471	0.0534454	0.121784	0.0557222	0.0706123	0.0678685	0.0749766	0.0364373	0.0629398	0.0405806	0.0616545	0.0780952	0.112019	0.073408	dhSM d18:0/18:0	0.02051	0.0221049	0.0164624	0.0160571	0.0112942	0.0105068	0.0312738	0.0205587	0.0249429	0.022429	0.0212315	0.0139601	0.0169866	0.0133486	0.0163635	0.0198068	0.0232932	0.0193297	dhSM d18:0/18:0	0.0946022	0.0854745	0.737572	0.294069
dhSM d18:0/18:1	0.00656171	0.00806913	0.00483567	0.006597	0.00379031	0.0045488	0.0472233	0.0203783	0.0219123	0.025285	0.0284605	0.0104383	0.0252284	0.0125997	0.0192652	0.0198748	0.0214433	0.0203862	dhSM d18:0/18:1	0.001514	0.00182908	0.00139745	0.00179542	0.00126851	0.000894246	0.0121268	0.00751858	0.00774024	0.00835611	0.00805928	0.00399921	0.0068088	0.00414455	0.0051131	0.00504072	0.00445893	0.00536807	dhSM d18:0/18:1	1.65157e-05	1.10209e-05	0.00304477	0.0210806
dhSM d18:0/22:0	0.0026042	0.00246639	0.00162347	0.00193753	0.00110834	0.00152536	0.00695969	0.00384437	0.00410424	0.00466493	0.00506276	0.00174225	0.00471545	0.00342248	0.00513112	0.00431406	0.00597618	0.00519305	dhSM d18:0/22:0	0.000600873	0.000559073	0.000469163	0.000527313	0.00037093	0.000299868	0.00178723	0.00141838	0.00144977	0.00154165	0.00143364	0.000667502	0.00127263	0.00112579	0.00136183	0.00109415	0.00124269	0.00136742	dhSM d18:0/22:0	1.39851e-05	2.13079e-05	0.000129165	0.578713
dhSM d18:0/24:0	0.00179905	0.00210288	0.000870497	0.00117606	0.000665261	0.000928384	0.00543321	0.00244354	0.0020756	0.00290873	0.00310174	0.0015152	0.00319361	0.00176339	0.0027734	0.00379693	0.00482753	0.00315175	dhSM d18:0/24:0	0.000415098	0.000476673	0.000251562	0.000320073	0.000222644	0.00018251	0.00139524	0.000901541	0.000733178	0.000961269	0.000878335	0.000580515	0.000861909	0.00058005	0.000736077	0.00096299	0.00100384	0.000829914	dhSM d18:0/24:0	0.000151466	0.000236104	0.00091792	0.763287
dhSM d18:0/24:1	0.0134773	0.0103316	0.00532686	0.00652641	0.00440419	0.00700645	0.0530364	0.0247166	0.0233301	0.0236117	0.0276693	0.0129582	0.0261596	0.0142819	0.0244532	0.0323205	0.0424912	0.0318998	dhSM d18:0/24:1	0.00310965	0.00234193	0.00153939	0.00177621	0.00147396	0.00137739	0.0136196	0.00911919	0.00824108	0.00780312	0.00783524	0.00496465	0.00706012	0.00469789	0.00649001	0.00819725	0.00883562	0.0083998	dhSM d18:0/24:1	4.87291e-05	5.99334e-05	0.000560696	0.470779
GalCer d18:0/16:0	0.00180738	0.00175309	0.00125476	0.00144447	0.00110779	0.00217545	0.0037572	0.00250342	0.0027352	0.00288634	0.00308821	0.00257453	0.00283609	0.00229313	0.00280565	0.00367312	0.00365574	0.00281327	GalCer d18:0/16:0	0.00041702	0.000397384	0.000362609	0.000393124	0.000370746	0.000427671	0.000964841	0.000923634	0.000966174	0.000953868	0.000874501	0.000986373	0.000765421	0.0007543	0.000744635	0.000931589	0.000760174	0.000740785	GalCer d18:0/16:0	2.38838e-11	5.81606e-09	8.71813e-09	0.000152394
GalCer d18:0/16:1	0.000404839	0.000322825	0.000338774	0.000383976	0.00024581	0.000424423	0.000774601	0.000503177	0.000605729	0.000557431	0.000719853	0.000481618	0.000648398	0.000494178	0.000634133	0.000737962	0.000786276	0.000710012	GalCer d18:0/16:1	9.34094e-05	7.31768e-05	9.79014e-05	0.000104502	8.22655e-05	8.3437e-05	0.000198916	0.000185647	0.000213966	0.000184218	0.000203844	0.000184521	0.000174993	0.000162555	0.000168303	0.000187165	0.000163498	0.000186959	GalCer d18:0/16:1	2.15321e-10	6.06448e-09	1.23039e-08	0.0169916
GalCer d18:0/18:0	0.011816	0.0109817	0.00706012	0.00975085	0.00723979	0.0125552	0.0128028	0.00866926	0.00959693	0.0100756	0.0126114	0.00921213	0.009622	0.00689356	0.0086252	0.0114931	0.0122139	0.0102732	GalCer d18:0/18:0	0.00272632	0.00248928	0.00204028	0.00265377	0.00242295	0.00246822	0.00328772	0.00319852	0.00338999	0.00332974	0.00357123	0.00352942	0.00259684	0.00226756	0.00228918	0.00291493	0.00253976	0.00270513	GalCer d18:0/18:0	3.10194e-06	6.56752e-06	0.774776	2.04968e-05
GalCer d18:0/18:1	0.00315689	0.00259715	0.00169876	0.00236221	0.00175509	0.00274561	0.00294265	0.00189207	0.00237935	0.00210726	0.00268096	0.002155	0.00220612	0.00157023	0.00178344	0.00222471	0.00316943	0.00252544	GalCer d18:0/18:1	0.000728396	0.000588713	0.00049092	0.000642892	0.000587379	0.000539757	0.000755666	0.000698078	0.000840476	0.0006964	0.00075918	0.000825639	0.0005954	0.00051651	0.000473335	0.000564239	0.000659051	0.000664995	GalCer d18:0/18:1	0.00102745	0.00387551	0.91287	0.001718
GalCer d18:0/20:0	0.000631673	0.000700944	0.000542046	0.000566051	0.000562873	0.000660981	0.00132934	0.000899633	0.00115252	0.00103084	0.00123162	0.000832088	0.00101786	0.000526431	0.00101242	0.00107409	0.00111924	0.00114219	GalCer d18:0/20:0	0.000145747	0.000158888	0.000156644	0.000154055	0.000188377	0.000129942	0.000341371	0.000331919	0.000407112	0.000340669	0.000348764	0.000318796	0.000274707	0.000173164	0.000268702	0.000272415	0.000232736	0.000300759	GalCer d18:0/20:0	2.34513e-07	1.50441e-07	0.000366273	0.000533797
GalCer d18:0/22:0	0.00098767	0.000802668	0.000658147	0.000786584	0.000778764	0.000907039	0.00294457	0.00200127	0.00228367	0.00220596	0.00273893	0.0019759	0.00211248	0.00164841	0.00175797	0.00274141	0.00257524	0.00251258	GalCer d18:0/22:0	0.000227887	0.000181946	0.000190196	0.000214075	0.00026063	0.000178314	0.00075616	0.000738367	0.000806677	0.00072902	0.000775594	0.000757021	0.000570129	0.000542229	0.000466575	0.000695285	0.000535496	0.000661608	GalCer d18:0/22:0	8.68994e-11	5.85723e-09	2.41041e-08	0.000110055
GalCer d18:0/24:0	0.000680942	0.000567646	0.00046724	0.00044949	0.000392005	0.000639017	0.00154519	0.000936206	0.000989327	0.00103314	0.00140086	0.00111034	0.00172267	0.00115606	0.00119033	0.00185149	0.00217103	0.0017683	GalCer d18:0/24:0	0.000157115	0.000128672	0.000135026	0.000122332	0.000131193	0.000125624	0.000396802	0.000345413	0.000349467	0.000341428	0.000396689	0.000425402	0.000464924	0.000380275	0.000315922	0.000469582	0.000451445	0.000465626	GalCer d18:0/24:0	8.44708e-09	1.58543e-07	1.88557e-08	0.146334
GalCer d18:0/24:1	0.000648375	0.000556306	0.000387764	0.000499731	0.000431925	0.000688736	0.0022194	0.00138246	0.0016197	0.0016112	0.00229402	0.00145414	0.00210293	0.00128592	0.00170447	0.00251719	0.00231317	0.00205467	GalCer d18:0/24:1	0.000149601	0.000126102	0.000112059	0.000136005	0.000144553	0.000135398	0.000569938	0.000510058	0.00057214	0.000532463	0.000649608	0.00055712	0.000567552	0.000422991	0.000452376	0.000638419	0.000481	0.000541032	GalCer d18:0/24:1	8.98134e-10	7.7037e-09	1.56978e-08	0.306912
GalCer d18:1/16:0	0.0649953	0.0572792	0.0399034	0.0523157	0.0365596	0.0718933	0.133121	0.0876813	0.0968971	0.0937693	0.124055	0.0867527	0.110417	0.080306	0.108504	0.12955	0.15029	0.1212	GalCer d18:1/16:0	0.0149965	0.0129838	0.0115316	0.0142381	0.0122354	0.0141335	0.0341851	0.03235	0.0342277	0.0309886	0.0351291	0.0332373	0.0297999	0.0264158	0.0287976	0.032857	0.0312514	0.0319141	GalCer d18:1/16:0	8.06159e-12	5.81009e-09	5.94611e-09	0.0191266
GalCer d18:1/16:1	0.000165056	0.00019946	0.00024449	0.000208133	0.000205548	0.000342526	0.00067166	0.000397874	0.000615654	0.000601678	0.000714328	0.000552285	0.000749467	0.00042951	0.000502701	0.000824814	0.000902367	0.000808016	GalCer d18:1/16:1	3.80837e-05	4.52129e-05	7.06546e-05	5.6645e-05	6.87911e-05	6.73369e-05	0.000172481	0.000146795	0.000217472	0.000198841	0.00020228	0.000211596	0.000202271	0.000141283	0.00013342	0.000209192	0.000187638	0.000212766	GalCer d18:1/16:1	3.63001e-07	8.84782e-07	2.43504e-06	0.778143
GalCer d18:1/18:0	0.442296	0.4083	0.264427	0.346313	0.257106	0.425377	0.448848	0.290989	0.33013	0.307666	0.407197	0.286486	0.362761	0.232084	0.29212	0.353508	0.442023	0.340904	GalCer d18:1/18:0	0.102052	0.0925522	0.0764161	0.0942516	0.086046	0.0836245	0.115263	0.10736	0.116614	0.101677	0.115308	0.109761	0.0979041	0.0763416	0.0775303	0.0896579	0.0919142	0.0897663	GalCer d18:1/18:0	0.000149531	0.000662613	0.902911	0.000289282
GalCer d18:1/18:1	0.00491001	0.00616325	0.00607308	0.00643083	0.00375349	0.00411754	0.00854096	0.00758481	0.00862965	0.00842455	0.00657885	0.00508301	0.00647465	0.00652759	0.00769584	0.00885028	0.00590441	0.00523219	GalCer d18:1/18:1	0.0011329	0.00139706	0.00175504	0.0017502	0.00125618	0.000809463	0.0021933	0.00279841	0.00304832	0.00278412	0.00186296	0.00194744	0.00174742	0.00214718	0.00204252	0.00224464	0.00122776	0.00137773	GalCer d18:1/18:1	0.00208318	0.00154224	0.206236	0.0532147
GalCer d18:1/20:0	0.0202843	0.0181947	0.0131939	0.0162098	0.0126851	0.019978	0.0393947	0.024647	0.0273287	0.0253869	0.0316229	0.0241631	0.0309049	0.0199294	0.02507	0.0321695	0.031087	0.028505	GalCer d18:1/20:0	0.00468023	0.00412432	0.00381287	0.00441162	0.00424535	0.00392746	0.0101165	0.0090935	0.0096535	0.0083898	0.00895479	0.00925756	0.00834081	0.00655558	0.00665372	0.00815894	0.00646423	0.00750589	GalCer d18:1/20:0	2.09011e-09	7.16421e-09	1.03958e-06	0.000180083
GalCer d18:1/20:1	0.000421741	0.000389391	0.000494469	0.000432378	0.00021574	0.000239303	0.00116852	0.000838356	0.000984195	0.000893462	0.00101001	0.00084256	0.000775687	0.000771294	0.000839575	0.00110157	0.000925314	0.000950509	GalCer d18:1/20:1	9.73092e-05	8.82659e-05	0.000142895	0.000117675	7.2202e-05	4.70444e-05	0.000300073	0.000309311	0.000347654	0.000295269	0.000286009	0.000322808	0.000209347	0.000253709	0.000222828	0.000279384	0.00019241	0.000250286	GalCer d18:1/20:1	9.02818e-09	1.24315e-08	1.91983e-06	0.00144
GalCer d18:1/22:0	0.035763	0.0323501	0.0253283	0.0295291	0.0247151	0.0350035	0.109772	0.0682546	0.0760847	0.0752952	0.0924063	0.0719363	0.0793882	0.0542444	0.0669001	0.0882965	0.0873394	0.0802616	GalCer d18:1/22:0	0.00825167	0.00733301	0.00731957	0.00803655	0.00827142	0.0068813	0.0281893	0.0251825	0.026876	0.0248833	0.0261671	0.0275608	0.0214258	0.0178431	0.0177557	0.0223941	0.0181613	0.0211344	GalCer d18:1/22:0	2.67897e-12	5.80197e-09	6.82587e-09	2.77679e-06
GalCer d18:1/22:1	0.00190691	0.0017656	0.00117951	0.0013052	0.00114342	0.00176215	0.0120917	0.00748215	0.00823604	0.00812635	0.0106764	0.0076406	0.00699566	0.00471442	0.00627889	0.00848317	0.00777166	0.00693558	GalCer d18:1/22:1	0.000439984	0.000400221	0.000340865	0.000355219	0.000382671	0.000346419	0.00310512	0.00276053	0.00290928	0.00268557	0.00302327	0.00292732	0.00188803	0.00155076	0.00166645	0.00215153	0.00161604	0.00182626	GalCer d18:1/22:1	1.30818e-13	5.80128e-09	6.15903e-09	1.50167e-08
GalCer d18:1/24:0	0.0278993	0.0225522	0.0161057	0.0207426	0.016206	0.0246367	0.0696481	0.0404453	0.0456433	0.0437973	0.0552053	0.0403848	0.0704421	0.0425995	0.0541034	0.0724131	0.0730858	0.0694829	GalCer d18:1/24:0	0.00643726	0.00511205	0.00465433	0.00564525	0.00542368	0.00484331	0.0178855	0.0149223	0.0161229	0.014474	0.0156327	0.0154725	0.0190113	0.0140127	0.0143594	0.0183657	0.0151975	0.0182961	GalCer d18:1/24:0	1.9443e-09	2.04213e-08	1.11298e-08	0.649173
GalCer d18:1/24:1	0.0262313	0.0206557	0.0131964	0.0175106	0.0127355	0.0232644	0.0967399	0.0526354	0.059391	0.0561105	0.0735546	0.0540019	0.0804439	0.0486446	0.0629029	0.0788798	0.084517	0.0733532	GalCer d18:1/24:1	0.00605241	0.00468217	0.0038136	0.00476563	0.0042622	0.00457353	0.0248426	0.0194198	0.0209791	0.0185432	0.0208288	0.0206896	0.0217107	0.0160011	0.0166948	0.0200058	0.0175745	0.0193152	GalCer d18:1/24:1	2.12972e-10	6.15945e-09	9.15499e-09	0.100158
GalCer d18:1/26:0	0.00190523	0.00208341	0.00185973	0.00202505	0.00122621	0.00170436	0.00317318	0.00229744	0.00283693	0.00260425	0.00242794	0.00178633	0.00258471	0.00242267	0.00289374	0.00307427	0.0026105	0.0026416	GalCer d18:1/26:0	0.000439597	0.000472261	0.000537439	0.000551133	0.000410376	0.00033506	0.000814865	0.000847638	0.00100211	0.000860646	0.000687532	0.000684393	0.000697577	0.000796912	0.000768014	0.000779707	0.000542826	0.000695581	GalCer d18:1/26:0	4.88234e-05	4.42198e-05	0.00126706	0.206583
GalCer d18:1/26:1	0.000496717	0.000407445	0.000282292	0.000414839	0.000254856	0.00034367	0.00129542	0.000808733	0.000969018	0.000945934	0.0011382	0.000926618	0.00137639	0.000932102	0.00115996	0.0013103	0.00145507	0.00114052	GalCer d18:1/26:1	0.000114608	9.23581e-05	8.15787e-05	0.000112901	8.52928e-05	6.75618e-05	0.000332661	0.000298382	0.000342293	0.00031261	0.000322309	0.000355013	0.000371469	0.000306605	0.00030786	0.000332324	0.000302568	0.000300321	GalCer d18:1/26:1	1.0422e-11	5.83215e-09	5.85162e-09	0.853202
Sulf d18:0/16:1	0.0217806	0.026097	0.0225373	0.0196956	0.0141557	0.0224183	0.0988158	0.0443695	0.0601126	0.0933121	0.0836366	0.0282308	0.0354162	0.0313267	0.0666879	0.0500304	0.0738422	0.0683783	Sulf d18:0/16:1	0.00502549	0.00591558	0.00651301	0.00536031	0.00473752	0.00440719	0.0253757	0.0163701	0.021234	0.0308375	0.0236838	0.010816	0.00955833	0.0103046	0.0176994	0.0126889	0.0153547	0.0180053	Sulf d18:0/16:1	9.37306e-05	6.24518e-05	0.0142226	0.0335037
Sulf d18:0/18:1	0.0339054	0.0259612	0.022218	0.0258606	0.0147743	0.0233313	0.145536	0.0705631	0.0899409	0.0891044	0.0944372	0.0528641	0.0671096	0.0452298	0.0655813	0.0659636	0.0911011	0.0745313	Sulf d18:0/18:1	0.00782307	0.0058848	0.00642073	0.00703815	0.00494453	0.00458668	0.0373734	0.0260342	0.0317705	0.029447	0.0267422	0.0202537	0.0181119	0.0148779	0.0174057	0.0167299	0.0189436	0.0196255	Sulf d18:0/18:1	6.91352e-08	4.80418e-08	0.000140239	0.000223139
Sulf d18:0/22:1	0.00857309	0.0108081	0.00482062	0.00763669	0.00129767	0.00294769	0.0417476	0.0251436	0.0222736	0.0452559	0.0259365	0.0191007	0.0236496	0.00638076	0.0162383	0.020278	0.0365297	0.0165061	Sulf d18:0/22:1	0.00197809	0.00244994	0.0013931	0.00207838	0.000434294	0.000579485	0.0107207	0.00927673	0.00786788	0.0149561	0.00734457	0.00731798	0.00638269	0.00209889	0.00430973	0.00514299	0.00759598	0.00434635	Sulf d18:0/22:1	2.76327e-05	1.85467e-05	0.0273201	0.00435226
Sulf d18:0/24:1	0.0167765	0.0190053	0.0134394	0.01895	0.00799726	0.00405103	0.0629431	0.0214044	0.026272	0.0527773	0.0374703	0.0146636	0.0264371	0.0251297	0.0477876	0.037474	0.0326822	0.0288063	Sulf d18:0/24:1	0.00387087	0.00430805	0.00388383	0.00515738	0.00267645	0.00079639	0.0161636	0.00789715	0.00928024	0.0174417	0.0106106	0.00561801	0.00713501	0.00826615	0.0126831	0.00950429	0.00679593	0.00758522	Sulf d18:0/24:1	0.00206547	0.00173613	0.027936	0.368295
Sulf d18:1/16:0	0.020762	0.0259483	0.021917	0.0196746	0.0129278	0.0219972	0.0977546	0.0500685	0.0599133	0.0930696	0.0833005	0.0270031	0.0355043	0.0325731	0.0664482	0.0505972	0.0718534	0.067826	Sulf d18:1/16:0	0.00479045	0.00588188	0.00633374	0.00535459	0.00432657	0.00432441	0.0251032	0.0184728	0.0211636	0.0307574	0.0235886	0.0103456	0.00958212	0.0107146	0.0176357	0.0128326	0.0149412	0.0178598	Sulf d18:1/16:0	5.61772e-05	3.70864e-05	0.0106559	0.0250354
Sulf d18:1/18:0	0.0339054	0.0259612	0.022218	0.0258606	0.0147743	0.0233313	0.145536	0.0705631	0.0899409	0.0891044	0.0944372	0.0528641	0.0671096	0.0452298	0.0655813	0.0659636	0.0911011	0.0747401	Sulf d18:1/18:0	0.00782307	0.0058848	0.00642073	0.00703815	0.00494453	0.00458668	0.0373734	0.0260342	0.0317705	0.029447	0.0267422	0.0202537	0.0181119	0.0148779	0.0174057	0.0167299	0.0189436	0.0196804	Sulf d18:1/18:0	6.96749e-08	4.83779e-08	0.000139939	0.000226356
Sulf d18:1/22:0	0.0084316	0.00823825	0.0044588	0.00679455	0.00198027	0.00236868	0.0417236	0.0252814	0.0216311	0.0455308	0.0250282	0.0193779	0.022864	0.00676332	0.0174985	0.0201478	0.0350195	0.016056	Sulf d18:1/22:0	0.00194544	0.00186742	0.00128854	0.00184919	0.00066274	0.000465657	0.0107145	0.00932754	0.00764093	0.0150469	0.00708736	0.00742422	0.00617068	0.00222472	0.0046442	0.00510996	0.00728194	0.00422784	Sulf d18:1/22:0	2.06353e-05	1.37008e-05	0.0212339	0.00392727
Sulf d18:1/24:0	0.0158431	0.0190583	0.013833	0.0189729	0.00804796	0.00393603	0.0629608	0.0193951	0.0263485	0.0507403	0.0374886	0.0147508	0.026924	0.0260316	0.0478982	0.0375101	0.0332815	0.0298327	Sulf d18:1/24:0	0.0036555	0.00432006	0.00399755	0.00516362	0.00269342	0.000773781	0.0161682	0.00715583	0.00930728	0.0167685	0.0106158	0.00565142	0.0072664	0.00856284	0.0127125	0.00951343	0.00692054	0.00785551	Sulf d18:1/24:0	0.00209363	0.0019137	0.0213894	0.465897
Sulf d18:1/24:1	0.0166114	0.00778659	0.0142368	0.0151722	0.0084326	0.00835541	0.0581565	0.0282215	0.0333741	0.05102	0.0430177	0.0113756	0.0321454	0.0311706	0.0343686	0.0364473	0.0526767	0.0356086	Sulf d18:1/24:1	0.00383278	0.00176504	0.00411425	0.00412924	0.00282215	0.00164258	0.0149345	0.0104123	0.011789	0.0168609	0.0121815	0.0043583	0.00867559	0.0102533	0.00912163	0.00924389	0.0109536	0.00937641	Sulf d18:1/24:1	0.000104302	0.000106572	0.00161538	0.35484
LacCer d18:1/16:0	0.0624792	0.0448647	0.029702	0.035441	0.0223453	0.06132	0.0760843	0.0383016	0.0444328	0.0428936	0.0545447	0.0434827	0.0588197	0.0280065	0.0465332	0.0566979	0.082176	0.056764	LacCer d18:1/16:0	0.014416	0.0101698	0.00858351	0.00964553	0.00747833	0.0120548	0.0195383	0.0141313	0.0156953	0.0141753	0.0154457	0.0166594	0.0158746	0.00921246	0.0123502	0.0143799	0.0170877	0.014947	LacCer d18:1/16:0	0.00473167	0.0038332	0.0581169	0.37533
LacCer d18:1/18:0	0.134743	0.102138	0.0532354	0.0764968	0.0442728	0.113589	0.104339	0.0477867	0.0494957	0.0546748	0.0722869	0.0513639	0.0738833	0.0345632	0.0497161	0.00222329	0.104764	0.0637688	LacCer d18:1/18:0	0.0310896	0.0231523	0.0153844	0.0208192	0.0148168	0.0223304	0.0267941	0.0176309	0.0174837	0.0180688	0.0204698	0.0196789	0.0199401	0.0113692	0.0131949	0.000563878	0.0217847	0.0167915	LacCer d18:1/18:0	0.107185	0.930608	0.116902	0.21331
LacCer d18:1/20:0	0.00921355	0.00509539	0.00237996	0.00436184	0.00267999	0.00637377	0.012434	0.00676356	0.00762603	0.00688243	0.00655948	0.00855308	0.00795192	0.00353091	0.005302	0.00573604	0.0101176	0.00653261	LacCer d18:1/20:0	0.00212586	0.00115501	0.000687777	0.00118711	0.000896915	0.00125301	0.00319303	0.00249541	0.0026938	0.00227449	0.00185748	0.00327692	0.00214611	0.00116146	0.00140718	0.00145479	0.00210385	0.00172016	LacCer d18:1/20:0	0.000445403	0.00037546	0.272234	0.00901632
LacCer d18:1/22:0	0.0128612	0.00753022	0.00442023	0.00604397	0.00256177	0.00832868	0.0261128	0.0137616	0.0123307	0.0136361	0.0166652	0.0143524	0.0150052	0.00652274	0.0116866	0.0108687	0.0209426	0.0133231	LacCer d18:1/22:0	0.00296749	0.00170692	0.00127739	0.00164491	0.00085735	0.00163733	0.0067057	0.00507734	0.00435566	0.00450643	0.00471915	0.00549878	0.00404971	0.00214559	0.00310169	0.00275655	0.0043548	0.00350821	LacCer d18:1/22:0	8.74554e-06	5.61669e-06	0.00795027	0.00354256
LacCer d18:1/22:1	0.002202	0.00123802	0.00101214	0.0012585	0.0011157	0.0023603	0.00557766	0.00302595	0.00259909	0.00253167	0.00542357	0.00696993	0.00324721	0.00130672	0.00200202	0.00301111	0.00497716	0.00241521	LacCer d18:1/22:1	0.000508071	0.000280629	0.000292496	0.000342511	0.000373394	0.000464009	0.00143233	0.00111642	0.000918097	0.000836658	0.00153582	0.00267037	0.000876376	0.000429831	0.000531347	0.000763688	0.00103495	0.00063597	LacCer d18:1/22:1	0.00177434	0.00149734	0.362628	0.024694
LacCer d18:1/24:0	0.00849632	0.00409485	0.0039156	0.00513197	0.00265919	0.00851133	0.0266519	0.0115192	0.014705	0.0176176	0.0169692	0.0152897	0.0217173	0.00919295	0.0135337	0.013373	0.0281815	0.0192134	LacCer d18:1/24:0	0.00196037	0.000928207	0.00113156	0.0013967	0.000889955	0.00167324	0.00684416	0.00425002	0.00519435	0.00582222	0.00480525	0.0058579	0.00586119	0.00302392	0.00359193	0.0033917	0.00586007	0.00505924	LacCer d18:1/24:0	4.3398e-06	4.61778e-06	0.000105225	0.1926
LacCer d18:1/24:1	0.016116	0.00959233	0.00535922	0.00767331	0.00476694	0.0126833	0.0395696	0.0188246	0.0187717	0.0218244	0.0307787	0.0231945	0.0247267	0.0135228	0.0159887	0.0231496	0.0352428	0.0266061	LacCer d18:1/24:1	0.00371848	0.00217436	0.00154875	0.00208835	0.00159536	0.00249341	0.0101614	0.00694534	0.00663086	0.00721248	0.00871574	0.00888645	0.00667338	0.00444819	0.00424351	0.00587127	0.00732838	0.00700588	LacCer d18:1/24:1	1.7487e-06	1.26225e-06	0.000245139	0.0175332
GM3 d18:0/16:1	0.165355	0.132412	0.0151823	0	0.0611324	0	0.509024	0.171893	0.155032	0.20851	0.190367	0	0.0917991	0.439401	0.416769	0.222741	0.305141	0	GM3 d18:0/16:1	0.0381527	0.0300147	0.00438749	0	0.0204593	0	0.130716	0.0634198	0.054763	0.0689077	0.0539072	0	0.0247753	0.144536	0.110613	0.0564923	0.0634509	0	GM3 d18:0/16:1	0.0728302	0.123789	0.0839796	0.965725
GM3 d18:0/18:1	0.188881	0.215906	0.0129348	0	0.0740429	0	0.260614	0.205997	0.142129	0.322019	0.225094	0	0.0781312	0.0698128	0.0165045	0.207864	0.25434	0.0173622	GM3 d18:0/18:1	0.0435808	0.0489408	0.00373799	0	0.02478	0	0.066925	0.0760025	0.0502052	0.10642	0.0637408	0	0.0210865	0.0229642	0.00438039	0.0527193	0.0528875	0.00457179	GM3 d18:0/18:1	0.0080387	0.0290864	0.958221	0.00959917
GM3 d18:0/20:1	0.0214304	0.0401669	0.0157131	0	0.038614	0	0.070658	0.0563976	0.0176511	0.0518146	0.0315471	0	0	0.0437327	0.0148727	0.0571502	0.0313067	0	GM3 d18:0/20:1	0.00494467	0.00910489	0.00454089	0	0.012923	0	0.0181448	0.0208079	0.00623503	0.0171235	0.00893332	0	0	0.0143854	0.00394729	0.0144946	0.00650992	0	GM3 d18:0/20:1	0.239735	0.234408	0.86807	0.471946
PA 30:0	0.047203	0.0411104	0.0543953	0.0752668	0.030783	0.0502182	0.03364	0.0147186	0.028195	0.0146008	0.0172183	0.0190153	0.0394168	0.0513404	0.0477502	0.0477707	0.0482899	0.052059	PA 30:0	0.0108912	0.00931875	0.0157195	0.0204844	0.0103022	0.00987236	0.00863867	0.0054304	0.00995952	0.00482522	0.00487578	0.00728528	0.010638	0.0168879	0.0126732	0.0121158	0.0100414	0.0137081	PA 30:0	0.00764796	0.0145305	0.99875	0.0159717
PA 32:0	0.186932	0.205493	0.119114	0.214437	0.104714	0.17301	0.0861388	0.0478433	0.10933	0.0310919	0.0515422	0.064288	0.155303	0.163597	0.185228	0.179177	0.232593	0.238295	PA 32:0	0.0431311	0.0465804	0.0344224	0.0583607	0.0350447	0.034012	0.0221203	0.0176518	0.0386194	0.0102752	0.0145955	0.0246305	0.0419141	0.0538135	0.0491606	0.0454434	0.0483655	0.0627473	PA 32:0	0.000168044	0.00336826	0.276489	0.0001519
PA 32:1	0.0415365	0.0392067	0.0358814	0.0650311	0.0484093	0.0573849	0.0476988	0.0211698	0.0373755	0.023875	0.0324897	0.0171365	0.0446586	0.0246274	0.0666931	0.0828288	0.0634511	0.0725848	PA 32:1	0.00958381	0.00888725	0.0103693	0.0176987	0.0162012	0.0112813	0.012249	0.0078106	0.0132024	0.00789015	0.00920026	0.00656547	0.0120527	0.00810094	0.0177008	0.0210073	0.013194	0.0191129	PA 32:1	0.0655704	0.427334	0.425589	0.0533244
PA 34:0	0.0936744	0.0535681	0.0511702	0.0784414	0.0403697	0.0764517	0.0389878	0.0228499	0.0220631	0.0544785	0.0307743	0.020058	0.100351	0.114606	0.107887	0.0900877	0.121241	0.145343	PA 34:0	0.0216137	0.0121426	0.0147875	0.0213484	0.0135106	0.0150296	0.010012	0.00843047	0.0077935	0.0180039	0.00871451	0.00768477	0.0270833	0.0376986	0.0286339	0.0228483	0.0252109	0.0382714	PA 34:0	1.7443e-05	0.105925	0.00077282	1.44585e-05
PA 34:1	0.140036	0.126157	0.117695	0.185757	0.0905135	0.162655	0.08984	0.0498841	0.0808956	0.0898692	0.0626564	0.0479216	0.113111	0.114159	0.108941	0.108931	0.237418	0.105707	PA 34:1	0.0323109	0.0285969	0.0340124	0.050555	0.0302923	0.0319762	0.0230707	0.0184047	0.0285754	0.0296997	0.0177427	0.0183601	0.0305271	0.0375515	0.0289136	0.0276274	0.0493686	0.0278345	PA 34:1	0.0246659	0.0348062	0.971425	0.0539117
PA 36:1	0.0774435	0.0876194	0.0711038	0.0897779	0.0412889	0.0918224	0.0436445	0.0153633	0.0208491	0.0153495	0.0381747	0.0155235	0.0810991	0.0508502	0.0477919	0.0836636	0.0660386	0.0671605	PA 36:1	0.0178687	0.0198613	0.0205481	0.0244337	0.0138182	0.0180513	0.0112078	0.00566829	0.00736469	0.00507267	0.0108101	0.00594748	0.0218875	0.0167266	0.0126842	0.021219	0.0137321	0.0176846	PA 36:1	5.64609e-05	8.22571e-05	0.638619	0.000455139
PA 38:3	0.0576285	0.0392509	0.0445676	0.0535928	0.01417	0.0519888	0.0339171	0.029069	0.021969	0.015585	0.0500562	0.00689604	0.058339	0.0518667	0.0568591	0.0850032	0.0893303	0.0337647	PA 38:3	0.0132968	0.00889726	0.0128795	0.0145857	0.00474228	0.0102204	0.00870985	0.010725	0.00776027	0.00515048	0.0141746	0.00264206	0.0157449	0.017061	0.0150907	0.0215588	0.0185753	0.00889087	PA 38:3	0.0107089	0.516997	0.0806424	0.0092273
PA 38:4	0.34122	0.217094	0.200476	0.403738	0.189577	0.305322	0.0931991	0.0393393	0.0451728	0.0565285	0.0542189	0.0309675	0.0888012	0.0862997	0.083129	0.122968	0.154008	0.0968232	PA 38:4	0.0787304	0.0492102	0.0579351	0.10988	0.0634459	0.060023	0.0239333	0.0145142	0.0159567	0.0186814	0.0153534	0.0118645	0.0239662	0.0283874	0.0220629	0.0311876	0.0320244	0.0254953	PA 38:4	8.74848e-06	1.10521e-05	0.000125312	0.370799
PA 40:6	0.202195	0.176355	0.156474	0.206755	0.115437	0.216091	0.0419004	0.014732	0.0425336	0.0247405	0.0673731	-0.0264077	0.00674572	0.0768815	0.0917272	0.141556	0.141742	0.0903155	PA 40:6	0.0466528	0.0399754	0.045219	0.0562699	0.0386333	0.0424812	0.0107599	0.00543536	0.0150244	0.00817618	0.0190783	-0.0101175	0.00182058	0.0252894	0.0243449	0.0359018	0.0294738	0.0237817	PA 40:6	3.21048e-05	2.19323e-05	0.00404479	0.0355038
PC 30:0	19.6532	18.4258	18.011	19.8385	16.0007	22.5396	16.9121	12.5278	12.1685	16.6875	16.6229	12.3042	15.9142	11.8465	15.0835	16.3961	18.0251	17.2075	PC 30:0	4.53462	4.1767	5.20494	5.3992	5.35497	4.43104	4.34299	4.62214	4.29836	5.51484	4.70718	4.71408	4.29503	3.89679	4.00324	4.15842	3.74814	4.53106	PC 30:0	0.0212045	0.819219	0.0229388	0.0728515
PC 32:0	26.7083	24.3646	21.4674	22.5638	19.525	27.0206	15.7633	14.4639	15.1003	15.5411	18.3638	14.8522	16.0938	15.3621	16.7523	16.0295	17.9192	15.2403	PC 32:0	6.16246	5.52289	6.20382	6.1409	6.53446	5.31196	4.04798	5.33646	5.33398	5.13597	5.20017	5.69027	4.3435	5.05319	4.44616	4.06547	3.72612	4.01304	PC 32:0	0.000113528	0.0237634	7.51893e-05	0.0247107
PC 32:1	12.0541	11.3598	12.924	11.7512	12.225	14.3537	18.5689	16.5949	15.3067	16.6519	18.489	19.4778	15.6122	16.7192	17.6141	14.7533	16.853	17.1042	PC 32:1	2.78127	2.575	3.73487	3.19817	4.09136	2.82178	4.76846	6.12269	5.40691	5.50307	5.2356	7.46247	4.2135	5.49962	4.67488	3.74179	3.5044	4.50384	PC 32:1	0.000156463	0.000105826	0.0487651	0.0171935
PC 34:0	7.37749	6.43733	4.86225	5.88305	5.70816	6.32896	3.16618	2.89611	2.729	2.85831	3.1167	3.18965	3.53889	3.27934	3.74628	4.17802	4.09242	3.54692	PC 34:0	1.70222	1.45919	1.40513	1.60111	1.91036	1.24421	0.813069	1.06852	0.963986	0.944608	0.88257	1.22204	0.955097	1.07871	0.994284	1.05964	0.850977	0.933968	PC 34:0	2.38471e-05	7.90824e-05	7.3818e-05	0.999196
PC 34:1	18.392	19.4402	15.5413	16.9982	14.9249	19.5118	18.9233	17.5503	18.0787	18.8413	18.4505	17.4554	19.6761	17.7027	18.5446	19.6115	21.0197	17.6842	PC 34:1	4.24363	4.40664	4.49124	4.62619	4.99492	3.8358	4.85946	6.47516	6.38606	6.22661	5.22472	6.68765	5.3103	5.82311	4.92186	4.97395	4.37083	4.65657	PC 34:1	0.00101178	0.000773864	0.217362	0.0254195
PC 34:2	4.87851	5.06862	4.53061	4.72635	4.88067	4.90707	6.9007	5.6041	6.44735	6.6255	6.22043	6.51308	5.6297	5.50117	6.35795	5.65255	5.54042	6.47311	PC 34:2	1.12563	1.14894	1.30929	1.28631	1.63342	0.964677	1.77208	2.06763	2.27745	2.18957	1.76147	2.49534	1.51938	1.80955	1.68744	1.43362	1.15207	1.70449	PC 34:2	0.00012606	9.57769e-05	0.124049	0.00552597
PC 36:0	0.857937	0.700973	0.512646	0.653814	0.633047	0.739229	0.0265925	0.467107	0.45195	0.460286	0.524515	0.478218	0.59825	0.572064	0.642426	0.597553	0.643623	0.579858	PC 36:0	0.197954	0.158894	0.148148	0.17794	0.211863	0.145324	0.0068289	0.172339	0.159645	0.152114	0.148529	0.183218	0.161459	0.188175	0.170504	0.151553	0.133835	0.152687	PC 36:0	0.348724	0.323758	0.842528	0.631517
PC 36:1	7.45454	6.29749	5.01665	5.91575	5.39408	6.7501	5.13331	4.49333	4.34109	5.00016	5.32479	4.87522	5.997	6.05381	5.96264	5.88877	7.11639	6.20388	PC 36:1	1.72	1.42749	1.44975	1.61002	1.80524	1.327	1.31822	1.65781	1.53344	1.65244	1.50785	1.86783	1.61851	1.99134	1.58252	1.49353	1.47978	1.6336	PC 36:1	0.776107	0.949105	0.758092	0.913098
PC 36:2	5.02996	4.52519	3.56905	4.78039	3.92845	5.1348	7.67702	7.24447	6.15567	7.79207	8.00636	7.21895	7.69506	7.55969	7.75408	7.91845	9.01805	8.11928	PC 36:2	1.16057	1.02576	1.03141	1.30102	1.31474	1.00945	1.97144	2.67284	2.17441	2.5751	2.2672	2.76577	2.07679	2.48668	2.05798	2.0083	1.87521	2.13796	PC 36:2	2.6343e-07	2.96733e-07	8.12995e-06	0.0986857
PC 36:3	3.73583	3.33693	3.19998	3.54804	3.26632	3.85433	4.06323	3.23911	3.03916	3.3157	4.06048	3.07646	3.42305	3.17745	3.35721	3.46357	3.52616	3.74691	PC 36:3	0.861975	0.756405	0.924753	0.965624	1.09314	0.75772	1.04343	1.19507	1.07354	1.09576	1.14982	1.17868	0.923834	1.04519	0.891022	0.878441	0.733229	0.98663	PC 36:3	0.00243719	0.00421138	0.958941	0.00732594
PC 36:4	9.72948	9.71531	8.66753	9.1861	8.84039	10.5194	2.93129	2.39515	1.93219	2.06034	2.80132	1.83302	2.88865	2.51414	3.11323	2.74357	3.43175	2.87573	PC 36:4	2.2449	2.20223	2.50481	2.50007	2.95863	2.06801	0.752749	0.883691	0.682521	0.680896	0.793262	0.702281	0.779605	0.827002	0.826271	0.695833	0.713598	0.757232	PC 36:4	1.27736e-10	6.3168e-09	6.40201e-09	0.986565
PC 38:1	0.0986727	0.0778953	0.0525201	0.0686081	0.065711	0.0828458	0.288463	0.222519	0.182681	0.192026	0.280859	0.190631	0.305754	0.247596	0.260243	0.318667	0.334328	0.295094	PC 38:1	0.022767	0.017657	0.0151776	0.0186722	0.0219916	0.0162866	0.0740767	0.0820982	0.0645298	0.0634603	0.0795321	0.073036	0.0825187	0.0814441	0.0690702	0.0808214	0.06952	0.0777037	PC 38:1	3.014e-11	6.02426e-09	5.87506e-09	0.474642
PC 38:2	0.392227	0.306511	0.236157	0.261181	0.260651	0.316513	1.17001	0.923744	0.807937	0.832095	1.04561	0.865438	1.18388	1.02975	1.11447	1.23924	1.40897	1.21886	PC 38:2	0.0904995	0.069479	0.0682463	0.0710823	0.0872324	0.062223	0.300455	0.340815	0.285394	0.274988	0.296089	0.331573	0.319512	0.338726	0.295786	0.314299	0.292981	0.320947	PC 38:2	7.76991e-13	5.80382e-09	5.80248e-09	0.709044
PC 38:3	1.63126	1.45071	1.19439	1.37343	1.34258	1.75068	2.73532	1.91084	1.62702	1.80454	2.42112	1.61043	2.65357	2.08503	2.63759	2.71194	2.93734	2.8634	PC 38:3	0.376385	0.328843	0.345164	0.37379	0.449322	0.344164	0.702425	0.705005	0.574725	0.596361	0.6856	0.617	0.716161	0.685848	0.700031	0.687811	0.610791	0.753985	PC 38:3	1.68049e-08	2.31089e-07	3.56334e-08	0.280897
PC 38:4	8.67344	7.50546	5.94828	6.41234	6.08284	8.69393	3.37462	2.56733	2.35352	2.46236	2.98878	2.127	4.07282	3.3582	3.45587	4.01099	4.97434	3.76008	PC 38:4	2.00124	1.70131	1.71898	1.74517	2.03575	1.70913	0.866596	0.947214	0.831352	0.813753	0.846346	0.814911	1.0992	1.10465	0.917208	1.01728	1.03436	0.990099	PC 38:4	1.21766e-10	5.96301e-09	8.69953e-09	0.0266836
PC 38:5	5.15909	4.21053	3.81759	4.75476	3.85009	4.71435	1.9063	1.24903	0.969405	1.30866	1.557	1.04393	2.07584	1.57043	1.83562	1.7225	2.28124	1.8086	PC 38:5	1.19037	0.954428	1.10323	1.29404	1.28851	0.926791	0.489535	0.460829	0.34243	0.432484	0.440903	0.399957	0.560239	0.516578	0.487186	0.436866	0.474362	0.476238	PC 38:5	4.71521e-09	1.70533e-08	4.75605e-08	0.522416
PC 38:6	2.32146	2.33422	2.33622	2.29512	2.03624	2.55322	1.43013	0.969872	0.84357	0.882451	1.30277	0.91348	1.29802	1.1338	1.3218	1.33627	1.61788	1.47454	PC 38:6	0.535636	0.529114	0.675138	0.624635	0.681469	0.501936	0.367256	0.357834	0.29798	0.29163	0.368911	0.349979	0.350316	0.372951	0.350815	0.33891	0.336421	0.388274	PC 38:6	4.32273e-07	1.10754e-06	2.67129e-06	0.829333
PC 40:4	1.31259	0.93662	0.654847	0.784105	0.738602	0.942555	0.519639	0.31287	0.232111	0.269521	0.389875	0.231999	0.659064	0.373159	0.421485	0.533824	0.640571	0.530171	PC 40:4	0.302858	0.21231	0.189242	0.2134	0.247189	0.185296	0.133442	0.115433	0.0819904	0.0890704	0.110403	0.0888852	0.177872	0.122747	0.111865	0.13539	0.1332	0.139604	PC 40:4	1.63751e-05	1.53623e-05	0.000465658	0.175817
PC 40:5	2.63733	2.03941	1.53073	1.66457	1.3798	1.9932	0.703825	0.371875	0.342355	0.383254	0.513786	0.330197	0.888258	0.488177	0.641153	0.747466	0.924809	0.753704	PC 40:5	0.608517	0.462286	0.442362	0.453024	0.461779	0.391842	0.180741	0.137203	0.120933	0.126657	0.145491	0.126508	0.239728	0.160581	0.170166	0.189575	0.192305	0.198464	PC 40:5	5.65273e-09	1.49927e-08	9.99553e-08	0.16257
PC 40:6	3.3052	2.97379	2.09652	2.73793	1.75922	3.58178	1.03128	0.603498	0.436459	0.522428	0.780725	0.412292	1.24079	0.709935	0.947504	1.18239	1.41779	1.08892	PC 40:6	0.762615	0.674089	0.605868	0.745147	0.588759	0.704138	0.264831	0.22266	0.154174	0.172651	0.221082	0.15796	0.334871	0.233526	0.251473	0.299881	0.294816	0.286732	PC 40:6	1.79607e-10	6.05046e-09	9.84891e-09	0.035545
PC 40:7	1.24743	1.08287	0.825224	1.01759	0.653366	1.06102	0.546541	0.249713	0.215248	0.25442	0.364799	0.196292	0.701863	0.364773	0.526108	0.61828	0.867283	0.551193	PC 40:7	0.287822	0.245461	0.238479	0.276945	0.218663	0.208584	0.140351	0.0921315	0.0760337	0.0840801	0.103302	0.0752048	0.189423	0.119988	0.139632	0.15681	0.180343	0.145139	PC 40:7	4.044e-07	2.79475e-07	0.000112021	0.00477929
PC 42:5	0.53441	0.446167	0.224963	0.392143	0.227485	0.440565	0.102069	0.0596579	0.0474517	0.0519562	0.0726393	0.0434487	0.127931	0.0724253	0.0882809	0.122045	0.167404	0.103707	PC 42:5	0.123305	0.101136	0.0650114	0.106725	0.0761326	0.0866102	0.0262111	0.0220108	0.0167617	0.0171703	0.0205696	0.0166464	0.0345267	0.0238235	0.0234303	0.0309536	0.0348099	0.0273079	PC 42:5	9.04415e-08	1.77213e-07	9.77125e-07	0.446342
PC 42:6	0.44472	0.380709	0.203156	0.319803	0.177663	0.397042	0.0797633	0.0460649	0.0313258	0.0388823	0.0509281	0.0294686	0.112571	0.0525946	0.0663177	0.0907069	0.13417	0.0752725	PC 42:6	0.102611	0.0862979	0.0587096	0.0870368	0.0594588	0.0780542	0.020483	0.0169956	0.0110654	0.0128497	0.0144215	0.0112902	0.0303814	0.0173005	0.0176011	0.0230054	0.0278994	0.0198206	PC 42:6	4.00484e-08	8.21278e-08	4.56463e-07	0.400166
PC 42:7	0.281159	0.255714	0.131972	0.22159	0.115986	0.292555	0.0648183	0.0356096	0.0296225	0.0285948	0.0464034	0.0226093	0.0852171	0.0442895	0.0550112	0.070962	0.0954156	0.0734491	PC 42:7	0.0648725	0.0579644	0.0381384	0.0603074	0.038817	0.0575131	0.0166452	0.0131381	0.0104638	0.00944993	0.0131402	0.00866222	0.0229989	0.0145686	0.0146003	0.0179976	0.0198407	0.0193405	PC 42:7	8.86191e-08	1.50695e-07	1.24249e-06	0.302817
PCe 30:0	0.339051	0.318918	0.284116	0.347666	0.287776	0.391841	1.15349	0.574034	0.72649	0.877444	0.95468	0.465594	0.649985	0.441267	0.570355	0.716241	0.759003	0.678519	PCe 30:0	0.0782298	0.0722911	0.0821059	0.0946199	0.0963105	0.0770318	0.296213	0.211789	0.256623	0.289975	0.270341	0.178382	0.175422	0.14515	0.151376	0.181655	0.157827	0.178667	PCe 30:0	2.19819e-07	1.4136e-07	0.000529652	0.00033595
PCe 32:0	1.62574	1.35633	1.22088	1.48083	1.21222	1.61558	4.32233	3.14248	3.20683	3.52968	3.82706	3.02988	2.52896	1.996	2.61698	2.67837	2.96751	2.59219	PCe 32:0	0.375111	0.307447	0.352818	0.40302	0.405696	0.317605	1.10996	1.15942	1.13277	1.16648	1.08373	1.16083	0.682529	0.656564	0.694563	0.679297	0.617064	0.682571	PCe 32:0	9.23667e-16	5.80128e-09	6.19146e-09	5.80157e-09
PCe 32:1	0.292451	0.271203	0.254659	0.283875	0.270537	0.323133	1.26259	1.00518	1.0617	1.26103	1.22351	1.28709	0.824861	0.812961	0.981125	0.782072	0.929465	0.897134	PCe 32:1	0.0674778	0.0614754	0.0735933	0.0772586	0.0905409	0.0635245	0.32423	0.370861	0.375031	0.416741	0.346468	0.49312	0.222618	0.267415	0.260396	0.198352	0.193273	0.236232	PCe 32:1	2.95609e-09	7.53324e-09	1.45171e-05	1.38671e-05
PCe 34:0	0.583574	0.46511	0.417235	0.436816	0.469582	0.520475	0.693621	0.615381	0.626375	0.643239	0.748795	0.675323	0.589408	0.546164	0.603885	0.653167	0.691554	0.598999	PCe 34:0	0.134649	0.10543	0.120575	0.118883	0.157156	0.10232	0.17812	0.227044	0.221259	0.212576	0.21204	0.258735	0.159073	0.179655	0.160275	0.165658	0.143802	0.157727	PCe 34:0	2.89172e-06	1.98987e-06	0.014327	0.000532147
PCe 34:1	1.4263	1.32204	1.11715	1.30006	1.11101	1.44045	2.35057	2.16675	2.03119	2.35224	2.36654	2.29634	1.85131	1.77311	1.95918	2.00924	2.064	1.90942	PCe 34:1	0.329093	0.299676	0.322841	0.35382	0.371822	0.283178	0.603622	0.79942	0.717493	0.77736	0.670145	0.879792	0.499642	0.583247	0.519978	0.509591	0.429188	0.502784	PCe 34:1	7.85154e-08	5.55629e-08	0.000755335	5.6208e-05
PCe 34:2	0.229098	0.190387	0.183011	0.217809	0.172641	0.223004	0.623361	0.508666	0.495381	0.504045	0.590715	0.549542	0.415438	0.393043	0.423153	0.445696	0.449912	0.420227	PCe 34:2	0.0528604	0.0431563	0.0528879	0.0592784	0.057778	0.0438401	0.160078	0.187672	0.174987	0.166575	0.167275	0.210544	0.112121	0.129287	0.112307	0.113039	0.0935547	0.110654	PCe 34:2	2.21163e-10	5.91748e-09	2.79588e-06	8.88897e-07
PCe 36:0	0.0750013	0.0614707	0.0577211	0.0635223	0.0597883	0.0775859	0.104547	0.0880993	0.086484	0.0956119	0.109404	0.0984856	0.0926506	0.0870063	0.0987964	0.10015	0.104825	0.096141	PCe 36:0	0.0173052	0.013934	0.0166807	0.0172881	0.0200094	0.0152525	0.0268473	0.0325042	0.0305494	0.0315976	0.0309804	0.0377325	0.0250051	0.0286198	0.0262211	0.0254003	0.0217972	0.0253157	PCe 36:0	3.47832e-07	2.32517e-07	0.000146298	0.00270828
PCe 36:1	0.228117	0.175398	0.156969	0.170938	0.160112	0.221893	0.742083	0.600503	0.633234	0.654836	0.713419	0.686137	0.562455	0.524032	0.589633	0.596636	0.650245	0.619394	PCe 36:1	0.052634	0.0397587	0.045362	0.0465221	0.0535848	0.0436218	0.190565	0.221555	0.223682	0.216409	0.202022	0.262878	0.151799	0.172375	0.156492	0.151321	0.135212	0.163098	PCe 36:1	4.56106e-11	5.82492e-09	2.79866e-08	1.5494e-05
PCe 36:2	0.203102	0.125696	0.110403	0.144917	0.12239	0.140943	0.770299	0.652957	0.618632	0.698935	0.769508	0.640773	0.604678	0.497361	0.560205	0.539486	0.590778	0.573037	PCe 36:2	0.0468621	0.0284924	0.031905	0.0394403	0.0409603	0.0277079	0.197811	0.240908	0.218524	0.230982	0.217905	0.245498	0.163194	0.163602	0.148682	0.136826	0.122846	0.150891	PCe 36:2	1.97661e-12	5.80165e-09	8.14581e-09	3.3276e-07
PCe 36:3	0.123782	0.0901456	0.0801836	0.0928532	0.0767333	0.0915816	0.338624	0.260912	0.276234	0.297961	0.315827	0.266156	0.212212	0.178974	0.218167	0.214546	0.229203	0.214259	PCe 36:3	0.0285604	0.0204339	0.023172	0.0252707	0.0256804	0.018004	0.086958	0.0962633	0.0975763	0.0984695	0.0894342	0.101972	0.057273	0.0588716	0.0579028	0.0544139	0.0476605	0.0564184	PCe 36:3	2.09626e-13	5.80128e-09	1.90409e-08	6.41063e-09
PCe 36:4	0.178959	0.162335	0.148863	0.167669	0.141133	0.193801	0.164726	0.119737	0.0943184	0.12968	0.13592	0.0995843	0.117369	0.096366	0.114967	0.110853	0.135196	0.100722	PCe 36:4	0.0412917	0.0367975	0.0430195	0.0456323	0.0472331	0.0380991	0.0423014	0.0441769	0.0333168	0.0428562	0.0384891	0.0381535	0.0316763	0.0316986	0.030513	0.028115	0.0281127	0.0265219	PCe 36:4	3.85904e-05	0.564316	5.34466e-05	0.000363666
PCe 38:0	0.282995	0.297701	0.227282	0.275846	0.220886	0.33771	0.158274	0.106557	0.0868252	0.105649	0.137628	0.091588	0.172064	0.125167	0.136152	0.148627	0.192585	0.152411	PCe 38:0	0.065296	0.0674819	0.0656817	0.0750736	0.0739242	0.0663902	0.0406443	0.0393143	0.0306699	0.0349147	0.0389726	0.0350899	0.0464378	0.0411725	0.0361357	0.0376953	0.0400461	0.0401325	PCe 38:0	4.57117e-10	6.7486e-09	1.10016e-08	0.262984
PCe 38:1	0.0529122	0.0493214	0.0375868	0.0434726	0.0422471	0.0596441	0.0828589	0.0718802	0.0721088	0.0752819	0.0804183	0.0666415	0.0842859	0.0755817	0.071781	0.0862356	0.0895974	0.0751965	PCe 38:1	0.0122085	0.01118	0.0108621	0.0118314	0.0141389	0.0117254	0.021278	0.0265202	0.0254715	0.0248789	0.0227724	0.0255322	0.0227476	0.0248618	0.0190511	0.0218714	0.0186309	0.0198006	PCe 38:1	3.30558e-08	3.86935e-08	1.69475e-06	0.0268512
PCe 38:2	0.044816	0.0308745	0.0246499	0.0283061	0.0271645	0.0309298	0.210922	0.151775	0.143229	0.144704	0.179868	0.142934	0.158803	0.138287	0.154646	0.175664	0.172314	0.165992	PCe 38:2	0.0103405	0.00699853	0.00712351	0.00770371	0.00909118	0.00608047	0.0541644	0.0559974	0.050594	0.0478213	0.0509341	0.054762	0.0428588	0.0454879	0.041044	0.0445524	0.0358309	0.0437088	PCe 38:2	8.99787e-14	5.80128e-09	5.80361e-09	4.98358e-05
PCe 38:3	0.100668	0.0647447	0.0581788	0.0687458	0.0555927	0.0765969	0.386377	0.296543	0.243081	0.316409	0.370893	0.248654	0.304707	0.2346	0.255782	0.30079	0.316876	0.257591	PCe 38:3	0.0232273	0.0146761	0.0168129	0.0187097	0.0186053	0.0150581	0.0992207	0.109409	0.0858651	0.104566	0.105027	0.0952663	0.0822362	0.0771693	0.0678861	0.0762874	0.0658911	0.0678283	PCe 38:3	2.83175e-12	5.80211e-09	6.45076e-09	7.94687e-06
PCe 38:4	0.324297	0.252234	0.210699	0.255218	0.203811	0.283456	0.351404	0.226748	0.196762	0.231971	0.268454	0.197848	0.267997	0.195975	0.211652	0.270152	0.296117	0.24779	PCe 38:4	0.0748258	0.0571755	0.0608892	0.0694593	0.0682095	0.0557244	0.0902399	0.0836587	0.0695037	0.0766612	0.0760194	0.0758008	0.0723287	0.0644641	0.0561736	0.0685168	0.0615746	0.0652477	PCe 38:4	0.00349098	0.00694985	0.996021	0.0082411
PCe 38:5	0.276726	0.212678	0.167146	0.248265	0.168493	0.291676	0.164383	0.098014	0.0853806	0.0908338	0.123391	0.0867252	0.158644	0.0976822	0.116513	0.136338	0.168946	0.127831	PCe 38:5	0.0638496	0.0482092	0.048303	0.0675673	0.0563898	0.0573404	0.0422133	0.0361622	0.0301596	0.0300185	0.0349412	0.0332268	0.0428158	0.0321315	0.0309233	0.0345785	0.0351306	0.0336603	PCe 38:5	6.17049e-06	1.91321e-05	2.37042e-05	0.99135
PCe 38:6	0.129373	0.099424	0.0863375	0.111404	0.0738396	0.115496	0.0816687	0.0477706	0.0446717	0.047786	0.0611434	0.0411493	0.0757707	0.0447103	0.0599129	0.0656915	0.0868111	0.0641572	PCe 38:6	0.0298506	0.0225371	0.0249504	0.0303196	0.024712	0.0227053	0.0209723	0.0176249	0.0157797	0.0157922	0.0173143	0.0157654	0.0204495	0.014707	0.0159012	0.0166609	0.0180515	0.0168938	PCe 38:6	2.77831e-05	9.3678e-05	8.31445e-05	0.99762
PCe 40:4	0.152403	0.10694	0.073458	0.0895457	0.070303	0.117768	0.105611	0.0632117	0.0556649	0.0576081	0.0802193	0.0500983	0.0911333	0.0603046	0.0721118	0.0892374	0.104902	0.0886773	PCe 40:4	0.0351643	0.0242408	0.0212284	0.0243705	0.0235284	0.0231519	0.0271206	0.0233219	0.0196629	0.0190382	0.0227161	0.019194	0.0245956	0.0198366	0.0191389	0.0226327	0.0218132	0.0233504	PCe 40:4	0.201834	0.256935	0.266738	0.999654
PCe 40:5	0.257732	0.179887	0.125727	0.17325	0.100587	0.192459	0.0795093	0.0453499	0.0382569	0.0411096	0.0574739	0.0370438	0.0797956	0.0466469	0.0577029	0.0767916	0.0917306	0.06693	PCe 40:5	0.0594671	0.0407762	0.0363336	0.0471513	0.0336634	0.0378353	0.0204178	0.0167318	0.0135138	0.0135858	0.0162752	0.0141925	0.0215357	0.015344	0.0153147	0.0194762	0.0190745	0.0176239	PCe 40:5	1.25867e-06	2.85375e-06	8.29478e-06	0.782882
PCe 40:6	0.215223	0.146388	0.109421	0.145345	0.0927518	0.162235	0.0909704	0.0529783	0.041277	0.0450828	0.0675853	0.0407094	0.0842629	0.0495626	0.0686071	0.0740907	0.0932175	0.0759447	PCe 40:6	0.0496589	0.0331828	0.0316213	0.0395567	0.0310414	0.0318936	0.023361	0.0195463	0.0145806	0.0148988	0.0191384	0.0155969	0.0227414	0.0163031	0.0182087	0.0187911	0.0193836	0.0199976	PCe 40:6	1.13387e-05	2.52407e-05	6.02613e-05	0.874095
PCe 40:7	0.164332	0.114325	0.0773493	0.122698	0.0648038	0.135412	0.0799576	0.0445898	0.0336223	0.0395952	0.0524566	0.0331677	0.0848857	0.0507845	0.0569578	0.0735013	0.103288	0.0732089	PCe 40:7	0.0379167	0.0259147	0.022353	0.0333932	0.021688	0.0266205	0.020533	0.0164514	0.0118766	0.0130853	0.0148544	0.0127074	0.0229094	0.016705	0.0151169	0.0186416	0.0214778	0.0192772	PCe 40:7	0.000451957	0.000383329	0.00890887	0.279073
PCe 42:5	0.040703	0.0294426	0.0170656	0.023323	0.0164525	0.0334189	0.0174847	0.00772487	0.00712464	0.00795867	0.011483	0.00754209	0.0161091	0.00993596	0.0110354	0.0169739	0.0160354	0.0144532	PCe 42:5	0.00939149	0.00667394	0.00493174	0.00634754	0.00550616	0.0065698	0.00449003	0.00285009	0.00251669	0.00263016	0.00325168	0.00288958	0.00434762	0.00326833	0.00292887	0.00430498	0.00333441	0.0038058	PCe 42:5	7.17492e-05	0.000101251	0.000588055	0.627421
PCe 42:6	0.0436986	0.0335363	0.0189483	0.0293492	0.017926	0.0363492	0.0190338	0.00936456	0.00854042	0.00879552	0.0133424	0.00703131	0.0189713	0.0118139	0.0138298	0.016888	0.0199153	0.0148805	PCe 42:6	0.0100827	0.0076019	0.00547582	0.0079876	0.00599931	0.00714586	0.00488784	0.00345505	0.0030168	0.00290672	0.00377821	0.00269389	0.00512009	0.00388607	0.0036705	0.00428318	0.00414118	0.00391831	PCe 42:6	3.41693e-05	4.50628e-05	0.000361475	0.509484
PE 32:0	1.06664	0.887887	0.483818	0.534429	0.707428	0.596899	0.481293	0.587908	0.40151	0.349584	0.219308	0.312243	0.429177	0.275055	0.412676	0.252338	0.87412	0.29372	PE 32:0	0.246107	0.201263	0.139817	0.145449	0.236756	0.117344	0.123595	0.216908	0.141828	0.115529	0.0621024	0.119629	0.115829	0.0904765	0.109527	0.0639988	0.181764	0.0773419	PE 32:0	0.0517519	0.200875	0.0465846	0.692207
PE 32:1	0.489188	0.610242	0.70761	0.874806	0.4002	0.872176	2.50472	1.87772	1.19099	1.16905	1.7646	0.943758	1.13982	1.13654	1.14872	0.847856	2.27668	1.79848	PE 32:1	0.112871	0.138328	0.20449	0.238085	0.133935	0.171461	0.643206	0.692784	0.420703	0.386345	0.499691	0.361579	0.30762	0.373854	0.304877	0.215036	0.473412	0.473573	PE 32:1	0.000202559	0.000140683	0.0151459	0.0733465
PE 34:0	1.38564	1.35751	0.973896	1.39924	0.637389	1.49473	1.04419	0.717932	0.651366	0.748337	1.05027	0.436653	1.13261	0.704247	1.27957	0.550355	1.63836	0.366274	PE 34:0	0.319711	0.307717	0.281443	0.380813	0.213316	0.293849	0.268147	0.26488	0.230087	0.247308	0.297411	0.167294	0.305674	0.231655	0.339605	0.139583	0.34068	0.0964465	PE 34:0	0.341188	0.431425	0.387027	0.996029
PE 34:1	4.68626	4.76368	3.4311	3.76293	2.495	5.86148	9.55072	6.19449	4.63873	4.82925	6.41498	6.53855	6.96706	4.00249	6.01136	6.86732	9.50434	7.52006	PE 34:1	1.08127	1.07981	0.991545	1.02411	0.835005	1.1523	2.4526	2.28545	1.63857	1.59596	1.81656	2.5051	1.88031	1.31658	1.59545	1.74171	1.97633	1.98017	PE 34:1	6.02889e-05	5.34195e-05	0.00161573	0.201333
PE 34:2	0.836526	1.39548	0.979959	0.830149	0.578443	0.948445	2.75284	1.86994	2.15022	2.14145	2.63379	2.54579	1.60444	1.51031	1.07724	1.99306	2.59011	1.5538	PE 34:2	0.193013	0.316322	0.283196	0.225931	0.193588	0.186454	0.706924	0.689913	0.759538	0.7077	0.745822	0.975362	0.433016	0.4968	0.285907	0.505486	0.538588	0.409145	PE 34:2	1.02305e-07	7.43809e-08	0.00204012	3.6307e-05
PE 36:0	6.69786	6.26697	4.94471	6.52188	3.9175	6.30607	4.90132	3.38142	3.42889	3.63958	4.96825	3.21767	5.30447	3.00865	4.71447	4.28327	7.05413	5.16064	PE 36:0	1.54541	1.42058	1.42896	1.77498	1.31107	1.23971	1.25865	1.24757	1.21121	1.2028	1.40688	1.23278	1.4316	0.989663	1.25125	1.08634	1.46683	1.35889	PE 36:0	0.0926773	0.129822	0.139961	0.998931
PE 36:1	3.19337	2.88991	2.72137	2.75784	1.21012	4.21048	2.85899	1.42119	1.88134	2.56724	2.60341	2.40802	3.50345	3.89412	2.57475	4.20282	3.83624	3.38513	PE 36:1	0.736812	0.655075	0.786442	0.750566	0.404991	0.827736	0.734183	0.524349	0.664561	0.848416	0.737219	0.922577	0.945531	1.28093	0.683353	1.06593	0.797708	0.891366	PE 36:1	0.0495015	0.891838	0.0546608	0.125012
PE 36:2	1.6401	1.16086	1.81787	1.29647	0.802324	2.61375	5.40706	3.23668	3.44408	4.13242	4.80897	4.09672	4.58322	3.07235	2.98168	3.26073	4.72255	2.06573	PE 36:2	0.378425	0.26314	0.525341	0.352844	0.268515	0.513836	1.38852	1.19417	1.21658	1.36567	1.36178	1.56956	1.23695	1.01062	0.791354	0.826997	0.982006	0.543944	PE 36:2	2.87352e-07	1.84886e-07	0.000276453	0.000974708
PE 36:3	1.01107	0.907066	0.869775	1.27287	0.888483	1.54664	2.06407	2.06801	1.06646	1.62313	2.29992	1.30231	1.05914	1.92735	1.7246	0.719581	2.13392	1.67058	PE 36:3	0.233287	0.205611	0.251354	0.346422	0.29735	0.304053	0.530049	0.762991	0.376713	0.536408	0.651278	0.498952	0.285847	0.633983	0.45772	0.182503	0.443728	0.439894	PE 36:3	0.00379611	0.00275005	0.171385	0.11143
PE 36:4	3.46171	2.99566	2.96711	1.66899	1.12819	3.03808	1.91926	1.77292	1.35238	0.835576	1.7806	1.40466	1.51117	1.04023	1.44357	0.984892	2.04579	1.41524	PE 36:4	0.798728	0.679047	0.857457	0.454227	0.377574	0.597253	0.492863	0.654119	0.47771	0.276139	0.50422	0.538164	0.407844	0.342171	0.383132	0.249792	0.425401	0.372658	PE 36:4	0.0141169	0.21775	0.0106863	0.263933
PE 38:0	8.65315	8.97058	5.84968	4.88064	4.20942	8.68607	6.011	3.87728	3.83608	2.85719	5.08554	3.57174	6.79357	3.4327	4.97238	4.63521	8.4246	7.3477	PE 38:0	1.99656	2.03342	1.69048	1.3283	1.40877	1.70759	1.54361	1.43052	1.35505	0.944238	1.4401	1.36843	1.83349	1.12915	1.3197	1.1756	1.75181	1.93478	PE 38:0	0.153575	0.131543	0.581641	0.556784
PE 38:1	1.74695	1.78577	1.63931	1.519	0.79727	2.1328	2.3697	1.51271	1.66306	1.0571	2.0747	1.06283	2.30547	1.57774	3.2919	1.39093	2.95948	2.27667	PE 38:1	0.403077	0.404792	0.47374	0.413407	0.266823	0.419286	0.608535	0.558113	0.587453	0.349348	0.587502	0.407197	0.622215	0.518982	0.873691	0.352773	0.615394	0.599489	PE 38:1	0.0399637	0.244094	0.0327582	0.507462
PE 38:2	0.283931	0.395094	0.226177	0.184271	0.166038	0.541891	1.55865	0.461156	0.545471	0.828683	1.47274	0.570451	1.13394	0.963387	1.11532	1.40959	1.41714	0.692109	PE 38:2	0.065512	0.0895586	0.0653622	0.0501508	0.0555682	0.10653	0.400259	0.170143	0.192681	0.273861	0.417041	0.218555	0.306033	0.316896	0.296012	0.357506	0.294679	0.182245	PE 38:2	0.000104259	0.000421643	0.000226545	0.942891
PE 38:3	2.29806	2.81382	1.78575	1.91411	1.72707	2.00521	7.31934	4.68691	3.93894	3.69906	4.84682	3.96288	6.79853	3.96711	5.13932	6.64927	10.3536	5.59419	PE 38:3	0.530235	0.637828	0.51606	0.52094	0.578001	0.394203	1.87959	1.72923	1.39138	1.22246	1.37249	1.51829	1.83483	1.30494	1.36401	1.68641	2.15294	1.47305	PE 38:3	1.13496e-06	8.85535e-06	2.30529e-06	0.678036
PE 38:4	16.0995	19.8828	15.1844	14.0705	7.95433	22.6938	8.89951	6.00214	6.3558	4.14388	7.76095	5.94598	10.0653	7.11405	7.84119	8.98	9.74166	10.8188	PE 38:4	3.71467	4.50698	4.3881	3.82938	2.66208	4.46135	2.28538	2.21449	2.24511	1.36946	2.1977	2.27807	2.71648	2.34009	2.0811	2.27754	2.02568	2.84878	PE 38:4	2.32172e-05	3.45992e-05	0.000207071	0.594836
PE 38:5	3.00934	3.01747	3.23121	2.90933	1.43176	3.92621	2.21836	1.01307	1.6949	1.60918	2.58337	0.840958	2.09471	1.42237	1.74975	1.5555	2.18105	1.38329	PE 38:5	0.694351	0.683989	0.933778	0.791795	0.479169	0.77185	0.56967	0.373773	0.598702	0.531796	0.731544	0.322194	0.565333	0.467874	0.464394	0.394511	0.453527	0.364245	PE 38:5	0.00621915	0.0384401	0.00609513	0.629629
PE 38:6	1.68701	1.80978	2.4175	1.2776	1.21844	2.0131	1.50057	0.682705	0.847974	0.661904	1.20572	0.489769	0.728507	1.03733	1.62298	0.577325	1.22518	0.704128	PE 38:6	0.389247	0.410234	0.698627	0.347709	0.407778	0.395754	0.385342	0.251883	0.299536	0.218744	0.34143	0.187644	0.196614	0.34122	0.430748	0.146423	0.254764	0.18541	PE 38:6	0.0180888	0.0471662	0.0238723	0.934089
PE 40:4	1.83278	2.37795	1.05578	1.11349	1.36609	2.152	0.936609	0.687006	0.270702	0.297066	0.676743	0.897441	0.959896	1.0031	0.865104	0.557336	1.44349	0.858922	PE 40:4	0.422881	0.539025	0.305108	0.303045	0.457191	0.42306	0.240519	0.25347	0.095622	0.0981734	0.191636	0.343834	0.259062	0.329958	0.229604	0.141354	0.300159	0.22617	PE 40:4	0.00215952	0.0023648	0.0139577	0.65612
PE 40:5	2.13444	2.86849	1.32707	2.15981	1.38101	2.58557	1.28556	0.944106	0.736622	0.92368	0.573254	0.65085	0.919615	0.515717	0.412109	0.389	1.14171	1.15757	PE 40:5	0.492483	0.650219	0.383506	0.587807	0.462183	0.508296	0.330128	0.348327	0.260202	0.305255	0.162331	0.249358	0.248191	0.16964	0.109376	0.0986596	0.237407	0.30481	PE 40:5	1.86221e-05	0.000417185	1.87464e-05	0.232217
PE 40:6	4.46559	2.71011	3.14106	2.00442	2.8778	3.39998	3.62624	1.43164	1.26759	1.23159	2.53472	1.5057	2.982	1.33444	1.97739	2.17658	3.18954	2.48887	PE 40:6	1.03035	0.614319	0.907727	0.545518	0.963117	0.668399	0.931211	0.528203	0.44776	0.407013	0.717767	0.576876	0.804799	0.438949	0.524812	0.552032	0.663232	0.655366	PE 40:6	0.15389	0.200092	0.216206	0.998676
PE 40:7	0.802931	0.689019	0.671406	0.719743	0.404924	0.700123	0.91008	0.334581	0.76134	0.324022	0.92985	0.567561	1.35447	0.292665	1.16421	0.310527	0.926932	0.55109	PE 40:7	0.185262	0.156185	0.194028	0.195883	0.135517	0.137637	0.233707	0.123443	0.268934	0.107082	0.26331	0.217448	0.365553	0.0962691	0.308987	0.0787569	0.192746	0.145112	PE 40:7	0.71884	0.735646	0.790237	0.99499
PEp 32:0	0.940635	0.553699	0.942339	0.890008	0.538923	0.536952	0.575611	0.359029	0.43363	0.196997	0.603054	0.729928	0.574845	0.388041	0.682811	0.464483	0.884342	0.21142	PEp 32:0	0.217035	0.125511	0.272324	0.242222	0.180362	0.105559	0.147816	0.132463	0.153174	0.0651031	0.17077	0.279655	0.155143	0.127642	0.181222	0.117804	0.18389	0.0556708	PEp 32:0	0.346129	0.645913	0.319193	0.824988
PEp 32:1	0.134336	0.0398472	0.0244742	0.11588	0	0.193951	0.58805	0.512326	0.269321	0.523151	1.31574	0.509158	0.856444	0.535589	0.963387	0.544076	0.739967	0.925695	PEp 32:1	0.0309956	0.00903242	0.00707274	0.0315376	0	0.0381286	0.15101	0.189022	0.0951342	0.17289	0.372583	0.195072	0.231142	0.176177	0.255689	0.13799	0.153869	0.243752	PEp 32:1	0.000613815	0.00147603	0.00122537	0.99413
PEp 34:0	1.29279	0.885502	0.3551	0.838151	0.636503	1.15485	0.744687	0.844403	0.821483	1.18954	0.737373	0.860243	1.30395	0.791746	0.688198	0.803647	1.20669	0.740889	PEp 34:0	0.298288	0.200723	0.102619	0.228109	0.213019	0.227031	0.191234	0.311542	0.290179	0.393117	0.208805	0.329583	0.351917	0.260437	0.182652	0.203824	0.250919	0.19509	PEp 34:0	0.181712	0.161905	0.740065	0.475123
PEp 34:1	1.9354	1.86345	1.10976	1.31027	0.958341	1.49022	4.74001	2.8185	3.10709	2.73732	3.38749	2.03583	3.457	2.0501	3.16236	2.81891	3.94587	4.24755	PEp 34:1	0.44656	0.422401	0.320707	0.356601	0.320729	0.292962	1.21722	1.03988	1.09754	0.904621	0.95925	0.77998	0.932996	0.67436	0.839309	0.714941	0.820504	1.11846	PEp 34:1	1.35032e-06	1.49325e-06	3.4783e-05	0.159618
PEp 34:2	0.567969	0.118837	0.0634456	0.242874	0.262559	0.511753	1.03143	1.23024	0.757468	0.833177	0.922997	0.378762	0.811778	0.765987	1.00663	0.58765	0.678575	0.787132	PEp 34:2	0.131049	0.0269376	0.018335	0.0660998	0.087871	0.100605	0.26487	0.453896	0.267566	0.275346	0.261369	0.145114	0.219087	0.251963	0.267166	0.149042	0.141103	0.207266	PEp 34:2	0.00041822	0.000328972	0.0114987	0.20307
PEp 36:0	0.101355	0.0402453	0.257333	0.186918	0.145355	0.169557	0.76042	1.26204	0.568071	0.273238	0.578825	0.590631	0.371709	0.427284	0.0384513	0.297323	0.989213	0.671341	PEp 36:0	0.0233859	0.00912267	0.074366	0.0508711	0.0486462	0.033333	0.195274	0.465629	0.200664	0.090299	0.163908	0.226287	0.100319	0.140551	0.0102052	0.0754081	0.205697	0.176776	PEp 36:0	0.00712345	0.00539061	0.281388	0.11493
PEp 36:1	0.316649	0.35913	0.524873	0.145909	0.418877	0.580514	1.96644	0.772535	1.25478	1.28963	1.81195	0.869154	1.16986	1.14482	1.11901	1.50518	1.78749	1.55358	PEp 36:1	0.0730611	0.0814063	0.151682	0.0397102	0.140186	0.114123	0.504978	0.285027	0.443234	0.426192	0.513099	0.332997	0.315728	0.376578	0.296991	0.381748	0.37169	0.409086	PEp 36:1	6.75891e-07	9.29813e-07	1.12333e-05	0.273545
PEp 36:2	0.34698	0.357228	0.280598	0.248825	0.257011	0.377715	2.0869	1.45644	0.905305	1.49771	1.44864	0.653917	1.06066	0.965307	1.15071	1.10569	1.63147	1.72696	PEp 36:2	0.0800594	0.0809752	0.0810891	0.0677197	0.0860141	0.0742548	0.535912	0.537352	0.319787	0.494958	0.410219	0.250533	0.286258	0.317528	0.305404	0.280428	0.339249	0.454741	PEp 36:2	4.50996e-06	4.29698e-06	0.000151508	0.128371
PEp 36:3	0.78085	0.523192	0.623861	0.314837	0.527824	0.316193	2.49629	1.3133	1.35791	1.89401	3.06115	0.977972	1.32496	0.818845	1.79315	0.900926	2.00368	0.57987	PEp 36:3	0.180167	0.118595	0.180288	0.0856852	0.176647	0.0621601	0.641043	0.484542	0.479664	0.625927	0.866841	0.374688	0.357589	0.269351	0.475911	0.228496	0.416645	0.15269	PEp 36:3	7.80181e-05	5.4365e-05	0.0579867	0.00684528
PEp 36:4	2.57795	2.87066	2.07689	2.77215	2.17572	3.11823	1.55154	1.36649	1.42442	1.08869	1.6299	1.62204	1.29467	0.986028	1.70531	1.71469	2.53383	1.06958	PEp 36:4	0.594817	0.650712	0.600194	0.754461	0.728151	0.613011	0.398431	0.504167	0.503157	0.359787	0.461547	0.621449	0.349412	0.324344	0.452598	0.434885	0.526884	0.28164	PEp 36:4	0.000265367	0.00555104	0.000229586	0.265255
PEp 38:0	0.0746872	0.258451	0.198756	0.0576757	0.088906	0.0123309	0.528843	0.395978	0.330506	0.0791707	0.240179	0.14492	0.643471	0.156329	0.520899	0.364694	0.355452	0.726214	PEp 38:0	0.0172327	0.0585847	0.0574381	0.0156969	0.0297543	0.00242413	0.135806	0.146096	0.116747	0.0261641	0.0680125	0.0555227	0.173664	0.0514227	0.13825	0.0924948	0.0739126	0.191225	PEp 38:0	0.0104412	0.0777255	0.00904909	0.523111
PEp 38:3	1.03943	1.09741	1.28108	1.21595	0.661664	1.15911	2.57892	2.92141	1.5326	2.01608	3.55882	1.69151	2.40095	2.65591	2.42127	2.53167	2.30589	2.29365	PEp 38:3	0.23983	0.248758	0.370217	0.330929	0.22144	0.227869	0.662261	1.07785	0.541371	0.666268	1.00777	0.648063	0.647982	0.873632	0.64262	0.642092	0.479487	0.603961	PEp 38:3	0.000118454	0.000123511	0.00169435	0.382609
PEp 38:4	5.58973	6.38806	5.07224	6.647	3.42215	6.42144	3.77191	2.89263	2.07761	3.21393	2.89758	1.8809	3.64686	2.67902	3.52747	2.90663	4.42303	2.71245	PEp 38:4	1.28973	1.44802	1.46581	1.80903	1.1453	1.26239	0.968618	1.06724	0.733888	1.06213	0.82052	0.720625	0.984236	0.881235	0.93621	0.737189	0.919724	0.714238	PEp 38:4	9.8972e-05	0.000403178	0.000215177	0.941517
PEp 38:5	3.48745	3.58787	2.82078	3.55951	1.5648	3.42129	2.59424	1.21092	1.71245	1.43069	1.56791	1.24828	1.7015	1.46923	1.90416	1.8248	1.88885	1.69486	PEp 38:5	0.804666	0.813286	0.815169	0.968746	0.523693	0.672589	0.666196	0.44677	0.604902	0.47281	0.443991	0.478252	0.45921	0.483287	0.505376	0.462811	0.392768	0.446287	PEp 38:5	0.000315447	0.00266661	0.000377948	0.589543
PEp 38:6	6.69801	6.26847	4.94471	6.56278	3.91681	6.30955	4.90107	3.38138	3.42959	3.70056	4.96766	3.21208	5.30479	3.01016	4.71118	4.28357	6.97476	5.16775	PEp 38:6	1.54545	1.42092	1.42896	1.78611	1.31084	1.24039	1.25858	1.24756	1.21146	1.22295	1.40671	1.23063	1.43169	0.990159	1.25038	1.08641	1.45033	1.36076	PEp 38:6	0.0887978	0.131516	0.128262	0.999883
PEp 40:4	3.23779	3.05066	2.8239	2.38323	1.59945	2.80137	1.58364	1.24163	0.569248	0.604324	1.41261	1.20676	1.83626	0.889298	1.65158	2.19038	3.6143	1.86237	PEp 40:4	0.747062	0.691513	0.816071	0.648615	0.535288	0.550719	0.406675	0.458097	0.201079	0.199715	0.400016	0.462343	0.49558	0.292525	0.438338	0.555532	0.751557	0.490395	PEp 40:4	0.00306599	0.0021989	0.11003	0.143877
PEp 40:5	3.51543	2.4314	3.1508	1.5804	1.2209	1.99554	1.17964	1.10303	1.11178	1.05723	0.975624	1.25522	1.33568	0.89761	0.979248	1.12664	2.83196	1.21264	PEp 40:5	0.811123	0.551142	0.91054	0.430118	0.4086	0.392302	0.30293	0.406963	0.392721	0.349391	0.276272	0.48091	0.360481	0.295259	0.259898	0.285743	0.588877	0.319309	PEp 40:5	0.0333972	0.067027	0.0471455	0.980768
PEp 40:6	8.65324	8.96987	6.53409	4.88128	4.20956	8.68564	6.00999	3.87687	3.83807	2.85593	5.086	3.56675	6.79269	3.43315	4.92548	4.63482	8.42661	7.34623	PEp 40:6	1.99658	2.03326	1.88827	1.32848	1.40882	1.7075	1.54335	1.43037	1.35575	0.943821	1.44022	1.36652	1.83325	1.1293	1.30725	1.1755	1.75223	1.9344	PEp 40:6	0.116418	0.0983292	0.469955	0.571686
PEp 40:7	1.74836	1.63182	0.0819519	1.17612	0.650388	1.58851	2.01728	1.42329	0.101346	1.01044	1.8901	0.975201	2.38969	1.33924	3.25908	0.997067	2.80903	2.08332	PEp 40:7	0.403403	0.369895	0.0236831	0.320091	0.217666	0.312284	0.518033	0.525124	0.0357993	0.333928	0.535229	0.373626	0.644944	0.44053	0.864979	0.25288	0.584109	0.548577	PEp 40:7	0.0496593	0.541348	0.0411894	0.267553
PS 32:0	0.233737	0.221758	0.167844	0.109404	0.190465	0.105684	0.152386	0.0573646	0.0824649	0.0506889	0.0854852	0.035861	0.0675091	0.0372348	0.065785	0.0838819	0.0882053	0.069855	PS 32:0	0.0539306	0.0502673	0.0485049	0.0297751	0.0637432	0.0207763	0.0391325	0.0211647	0.0291297	0.0167515	0.0242072	0.0137393	0.0182197	0.012248	0.0174597	0.0212744	0.0183414	0.0183941	PS 32:0	0.00166552	0.0131838	0.00171749	0.576256
PS 32:1	0.0448109	0.0427432	0.063828	0.0384054	0.0329615	0.0113336	0.241293	0.113791	0.134087	0.124671	0.133974	0.0470788	0.0577827	0.0943356	0.131119	0.0580832	0.18343	0.128118	PS 32:1	0.0103393	0.00968889	0.0184455	0.0104523	0.0110313	0.00222807	0.0619636	0.0419831	0.0473646	0.041201	0.0379381	0.0180372	0.0155947	0.0310307	0.0347998	0.0147313	0.0381424	0.0337357	PS 32:1	0.000517476	0.000364102	0.0281903	0.103447
PS 34:0	0.554459	0.526496	0.477639	0.378081	0.394882	0.217599	0.296403	0.183717	0.213749	0.251819	0.25327	0.0806108	0.188436	0.149445	0.26102	0.257824	0.387495	0.25562	PS 34:0	0.127932	0.119344	0.138032	0.102897	0.132156	0.0427775	0.0761156	0.0677822	0.0755043	0.0832205	0.0717196	0.0308842	0.0508562	0.0491585	0.0692764	0.0653901	0.0805756	0.0673093	PS 34:0	0.00721192	0.0192365	0.0112164	0.960277
PS 34:1	0.560045	0.734776	0.750981	0.434338	0.655666	0.407642	1.75404	0.774369	1.01513	1.31875	1.46534	0.424211	0.931344	0.92057	1.58404	1.09948	1.78904	1.25726	PS 34:1	0.12922	0.166557	0.217024	0.118208	0.219433	0.080138	0.450434	0.285703	0.358582	0.435817	0.414948	0.162527	0.251357	0.302812	0.420415	0.278853	0.372013	0.331059	PS 34:1	0.00131288	0.00191745	0.00571309	0.849917
PS 34:2	0.0628234	0.0665757	0.0570346	0.0808252	0.0611925	0.0345707	0.268769	0.168845	0.187758	0.201822	0.228885	0.052468	0.147532	0.114876	0.267934	0.169897	0.288598	0.186719	PS 34:2	0.0144954	0.0150911	0.0164823	0.0219972	0.0204794	0.00679623	0.0690193	0.0622951	0.0663232	0.0666974	0.0648145	0.0201019	0.0398168	0.0377873	0.0711114	0.0430898	0.0600111	0.0491666	PS 34:2	0.000163767	0.000203212	0.00147462	0.57156
PS 36:0	0.120778	0.113831	0.121822	0.0588015	0.119666	0.066639	0.329885	0.168921	0.19687	0.228653	0.258415	0.0750895	0.161474	0.22669	0.297757	0.196139	0.351739	0.213044	PS 36:0	0.0278673	0.0258027	0.0352051	0.0160033	0.0400489	0.0131005	0.0847137	0.0623234	0.0695417	0.0755646	0.0731767	0.0287688	0.0435795	0.0745674	0.0790264	0.0497455	0.0731406	0.0560984	PS 36:0	0.000724963	0.00133005	0.00259399	0.93974
PS 36:1	0.898772	0.972075	1.04984	0.718154	0.825944	0.650193	2.3981	1.3139	1.72766	2.10617	1.98345	0.687337	1.49719	1.28934	2.09525	1.87049	2.92793	2.09749	PS 36:1	0.207376	0.220347	0.303389	0.195451	0.27642	0.127821	0.615828	0.484764	0.610276	0.696041	0.561662	0.263337	0.40407	0.424115	0.556091	0.4744	0.608834	0.552308	PS 36:1	0.000180192	0.000305093	0.000932263	0.833243
PS 36:2	0.280186	0.256624	0.332292	0.263753	0.19653	0.144209	1.03531	0.450926	0.641271	0.704568	0.955777	0.299103	0.518789	0.461127	0.75817	0.66455	0.963702	0.571309	PS 36:2	0.0646479	0.0581706	0.0960283	0.0717822	0.0657728	0.02835	0.265864	0.166369	0.226521	0.232844	0.270652	0.114595	0.140014	0.151683	0.201223	0.168546	0.200392	0.150436	PS 36:2	3.97526e-05	3.49727e-05	0.00118973	0.175377
PS 36:3	0.0992857	0.127398	0.10514	0.0989162	0.0965136	0.131873	0.211038	0.158634	0.13209	0.169778	0.212871	0.0384716	0.0903106	0.0721359	0.194387	0.116765	0.226875	0.120027	PS 36:3	0.0229084	0.028878	0.0303842	0.0269208	0.0323003	0.0259249	0.054194	0.058528	0.046659	0.0561077	0.0602795	0.0147395	0.0243736	0.0237284	0.0515914	0.0296143	0.0471764	0.0316053	PS 36:3	0.0311502	0.0271499	0.609321	0.159146
PS 36:4	0.0896648	0.0945792	0.10596	0.0885315	0.0895161	0.0471761	0.0686144	0.027894	0.0731281	0.0465581	0.0373234	0.00957172	0.040736	0.0505891	0.0619723	0.0525539	0.0601245	0.0361504	PS 36:4	0.0206885	0.0214389	0.0306212	0.0240945	0.0299585	0.00927431	0.01762	0.0102915	0.0258316	0.0153864	0.010569	0.00366719	0.0109941	0.0166408	0.0164478	0.0133289	0.0125023	0.00951905	PS 36:4	0.0416392	0.0799496	0.0578936	0.98329
PS 38:1	0.0195495	0.0459999	0.0540957	0.0283124	0.0213651	0.0151206	0.133576	0.0806125	0.0779886	0.13427	0.166783	0.0297536	0.0828079	0.0601678	0.163199	0.137947	0.198349	0.120056	PS 38:1	0.0045107	0.0104271	0.015633	0.00770543	0.0071503	0.00297255	0.034302	0.0297419	0.0275485	0.0443733	0.0472286	0.0113994	0.0223487	0.0197916	0.043314	0.0349865	0.0412447	0.031613	PS 38:1	0.000623844	0.00152683	0.00164821	0.999178
PS 38:2	0.136347	0.101932	0.0972519	0.11636	0.11696	0.116966	0.440613	0.20583	0.219648	0.47392	0.306166	0.104809	0.300673	0.225847	0.45575	0.409747	0.511245	0.314177	PS 38:2	0.0314597	0.0231057	0.0281045	0.0316681	0.0391431	0.0229943	0.113148	0.0759408	0.0775878	0.15662	0.0866985	0.0401551	0.0811475	0.0742901	0.120959	0.103921	0.106308	0.0827285	PS 38:2	0.000588624	0.0018829	0.00122171	0.974036
PS 38:3	0.723806	0.797342	0.955112	0.58347	0.698603	0.543853	1.47294	0.742564	0.942261	1.30788	1.30284	0.355245	0.999931	0.754627	1.48194	1.12551	1.93353	1.11947	PS 38:3	0.167005	0.180739	0.276015	0.158796	0.233802	0.106916	0.378248	0.273969	0.332842	0.432223	0.368932	0.136104	0.269867	0.248227	0.393316	0.285455	0.402058	0.294776	PS 38:3	0.0163417	0.0269942	0.0330739	0.993999
PS 38:4	1.97372	2.05747	2.29131	1.44803	1.6209	1.35072	1.1215	0.587718	0.691468	0.94118	0.911543	0.333337	0.88316	0.743951	1.13127	0.858568	1.58519	0.961796	PS 38:4	0.4554	0.46638	0.662158	0.394091	0.542468	0.265536	0.287999	0.216838	0.244252	0.311038	0.258126	0.127711	0.238352	0.244715	0.300246	0.217753	0.329623	0.253259	PS 38:4	0.000989975	0.00160863	0.00391526	0.896786
PS 38:5	0.199845	0.200613	0.289818	0.158748	0.210936	0.144425	0.150483	0.0657952	0.0766057	0.114358	0.116565	0.0634032	0.102149	0.0677268	0.145019	0.0932458	0.110739	0.102656	PS 38:5	0.0461106	0.0454742	0.0837538	0.0432045	0.0705944	0.0283924	0.0386437	0.0242751	0.02706	0.0377926	0.0330082	0.0242915	0.0275685	0.022278	0.038489	0.0236493	0.023027	0.0270313	PS 38:5	0.0065409	0.0235461	0.00838986	0.863114
PS 38:6	0.0928923	0.0700986	0.158397	0.08576	0.0609748	0.08365	0.127687	0.0550835	0.0900953	0.056954	0.0589574	0.0498692	0.0817075	0.0626239	0.101116	0.0883024	0.103651	0.110679	PS 38:6	0.0214332	0.0158897	0.0457748	0.0233402	0.0204065	0.0164447	0.0327898	0.020323	0.031825	0.018822	0.0166952	0.0191062	0.0220517	0.0205995	0.0268369	0.0223956	0.0215532	0.0291439	PS 38:6	0.989502	0.989738	0.999627	0.993254
PS 40:4	2.43188	2.78755	2.82712	1.82736	2.04647	1.72196	0.942584	0.413945	0.545308	0.720117	0.71221	0.312118	0.783089	0.655632	1.02166	0.744413	1.19761	0.803078	PS 40:4	0.561114	0.631873	0.817001	0.497331	0.684896	0.338518	0.242054	0.152725	0.192623	0.237982	0.20168	0.119581	0.211345	0.215663	0.271155	0.188801	0.249031	0.211465	PS 40:4	7.06013e-06	1.5275e-05	4.12521e-05	0.833771
PS 40:5	2.73622	3.33853	3.59959	2.09612	2.6025	2.20276	1.71745	0.94904	1.05692	1.3726	1.30134	0.444163	1.18353	0.995806	1.84688	1.4029	2.49218	1.41235	PS 40:5	0.631335	0.756767	1.04024	0.570476	0.870982	0.433039	0.441039	0.350148	0.373344	0.453612	0.368507	0.170171	0.319419	0.32756	0.490174	0.355808	0.518225	0.371897	PS 40:5	0.00134219	0.00212823	0.00515021	0.898596
PS 40:6	4.2142	4.36258	5.34879	3.37124	3.83434	3.19142	5.35182	2.69517	3.47211	4.08321	4.38683	1.5032	4.09914	3.34288	5.45626	4.73918	7.37454	4.27436	PS 40:6	0.972351	0.988895	1.54573	0.917508	1.28324	0.627399	1.37434	0.994381	1.22648	1.34941	1.24224	0.575917	1.1063	1.09961	1.44812	1.20197	1.53346	1.12552	PS 40:6	0.475561	0.896246	0.451994	0.716364
PS 40:7	0.106913	0.111909	0.124998	0.0889226	0.100712	0.0794895	0.30886	0.213344	0.217096	0.223969	0.335898	0.135516	0.198545	0.20022	0.236006	0.279062	0.384974	0.226211	PS 40:7	0.0246682	0.0253671	0.0361229	0.0242009	0.0337054	0.0156268	0.0793146	0.0787132	0.0766865	0.0740166	0.0951178	0.0519197	0.0535846	0.0658604	0.0626373	0.0707767	0.0800514	0.0595655	PS 40:7	1.73074e-06	2.07486e-06	3.50347e-05	0.225439
PS 42:5	0.290888	0.347687	0.261153	0.225531	0.238292	0.251703	0.194669	0.107225	0.147048	0.16509	0.164272	0.0457902	0.161868	0.113195	0.179014	0.145354	0.198352	0.179623	PS 42:5	0.0671171	0.0788126	0.0754698	0.06138	0.0797495	0.0494822	0.0499905	0.0395607	0.0519427	0.0545584	0.0465176	0.0175435	0.0436858	0.0372344	0.0475113	0.0368652	0.0412453	0.047298	PS 42:5	0.00092857	0.00271055	0.00193913	0.984549
PS 42:6	0.28361	0.294936	0.376441	0.17992	0.271995	0.224632	0.255713	0.0783842	0.146386	0.133996	0.189909	0.0937942	0.094253	0.104146	0.227469	0.155143	0.190588	0.115716	PS 42:6	0.0654379	0.0668551	0.108787	0.0489665	0.0910289	0.0441601	0.0656666	0.0289198	0.0517089	0.0442826	0.0537773	0.0359351	0.0254375	0.0342578	0.0603716	0.0393478	0.0396308	0.0304702	PS 42:6	0.0161563	0.0767991	0.0156219	0.691352
PS 42:7	0.0673129	0.0388278	0.076981	0.0430243	0.0754637	0.052116	0.106274	0.0922254	0.0888497	0.065055	0.0996349	0.0630947	0.080105	0.0855781	0.133042	0.080257	0.147491	0.12126	PS 42:7	0.0155313	0.00880136	0.0222465	0.0117094	0.0252555	0.0102455	0.0272909	0.0340265	0.031385	0.0214992	0.0282141	0.0241733	0.0216192	0.02815	0.0353101	0.0203551	0.0306692	0.0319301	PS 42:7	0.00285738	0.00678926	0.00588028	0.997171
PI 32:1	0.0466022	0.0440122	0.00846566	0.0215684	0.0304976	0	0.0742351	0.00266843	0.0738592	0.0694334	0.0396584	0.0238278	0.0137251	0.0123386	0.0403804	0.0300435	0.0656458	0.0325874	PI 32:1	0.0107526	0.00997654	0.00244647	0.00586999	0.0102067	0	0.0190634	0.000984514	0.0260898	0.0229461	0.0112303	0.00912906	0.0037042	0.00405866	0.0107172	0.00761974	0.0136504	0.00858085	PI 32:1	0.138034	0.198644	0.998462	0.188373
PI 34:1	0.116559	0.067775	0.069112	0.0658304	0.0514828	0.0194358	0.162727	0.108715	0.158524	0.11791	0.12686	0.0345342	0.0823123	0.161559	0.112244	0.105328	0.110503	0.0401468	PI 34:1	0.026894	0.015363	0.0199725	0.0179162	0.0172298	0.00382087	0.041788	0.0401105	0.0559965	0.0389665	0.0359236	0.013231	0.0222149	0.0531431	0.0297902	0.0267136	0.0229779	0.0105714	PI 34:1	0.0325197	0.0255262	0.311707	0.350919
PI 34:2	0.0146241	0.053656	0.0932831	0.0447327	0.0541711	0	0.148461	0.0447013	0.156221	0.263608	0.0465176	0.0379135	0.0595501	0.0588932	0.0913735	0.0753824	0.151628	0.0139599	PI 34:2	0.00337425	0.0121626	0.0269576	0.0121743	0.0181295	0	0.0381244	0.0164925	0.055183	0.0871164	0.0131726	0.0145257	0.0160717	0.0193723	0.0242511	0.0191187	0.0315295	0.00367589	PI 34:2	0.135035	0.152308	0.921708	0.247701
PI 36:1	0.0361987	0.011092	0.0128296	0.0320344	0.0200553	0	0.0751993	0.0606063	0.0833354	0.110238	0.0433847	0	0.0212057	0.0625667	0.0673061	0.0895139	0.0803758	0.0997835	PI 36:1	0.00835221	0.0025143	0.00370759	0.00871839	0.00671192	0	0.019311	0.0223607	0.0294372	0.036431	0.0122855	0	0.00572311	0.0205807	0.0178634	0.0227028	0.0167133	0.0262748	PI 36:1	0.00381673	0.00337884	0.0294695	0.396163
PI 36:2	0.0815657	0.0716069	0.0391905	0.017634	0	0.0546878	0.357159	0.194398	0.222012	0.223368	0.213322	0.061057	0.201457	0.266056	0.252357	0.300542	0.230991	0.154617	PI 36:2	0.0188198	0.0162316	0.0113256	0.00479923	0	0.010751	0.0917178	0.0717231	0.0784228	0.0738182	0.0604074	0.0233926	0.0543705	0.0875162	0.0669771	0.0762246	0.0480323	0.0407134	PI 36:2	0.000318642	0.000518099	0.00107992	0.910028
PI 36:3	0.217166	0.272058	0.172771	0.114787	0.145689	0.158031	1.30006	0.503303	0.875353	0.93166	1.17922	0.198917	0.434833	0.529141	0.757808	0.575088	0.827153	0.894956	PI 36:3	0.0501073	0.0616692	0.0499287	0.0312401	0.0487581	0.0310672	0.333852	0.185694	0.309207	0.307892	0.333926	0.0762107	0.117355	0.174056	0.201127	0.145856	0.171998	0.235658	PI 36:3	0.000187541	0.000135623	0.0101337	0.101809
PI 36:4	1.23278	1.24322	0.867837	1.01321	0.630734	0.548036	0.945584	0.384674	0.447839	0.586331	0.301757	0.134408	0.239812	0.136509	0.315011	0.357479	0.374872	0.32508	PI 36:4	0.284443	0.281809	0.250794	0.275751	0.211089	0.107738	0.242824	0.141925	0.158193	0.193769	0.0854498	0.0514955	0.0647219	0.0449032	0.0836058	0.0906649	0.0779508	0.0855996	PI 36:4	0.000812939	0.0402014	0.000572923	0.113411
PI 38:2	0.0732105	0.0469928	0.0470697	0.0675746	0.0620167	0.0105241	0.649076	0.376274	0.386939	0.511426	0.56477	0.0944834	0.197095	0.291859	0.443132	0.521635	0.476293	0.318786	PI 38:2	0.016892	0.0106522	0.0136025	0.0183909	0.0207552	0.00206893	0.166681	0.138826	0.136681	0.169014	0.159928	0.0361991	0.0531933	0.0960041	0.11761	0.132299	0.0990404	0.0839422	PI 38:2	4.73417e-05	4.00691e-05	0.00158032	0.157263
PI 38:3	1.23833	0.837536	0.823502	0.54996	0.730924	0.28655	4.36673	1.78309	3.46446	3.11103	2.70785	0.541116	1.6912	2.15669	3.42908	3.1979	3.51494	2.38844	PI 38:3	0.285722	0.18985	0.237982	0.149676	0.244619	0.0563327	1.12137	0.657871	1.22378	1.02812	0.766793	0.207316	0.456431	0.709422	0.910097	0.811063	0.730896	0.62892	PI 38:3	0.000746109	0.000876721	0.00541739	0.638507
PI 38:4	10.3344	7.34077	5.93438	4.17483	5.02716	2.5768	5.42852	2.20432	4.00226	3.89411	3.71605	0.72915	2.55991	3.60937	5.80409	4.36489	4.59648	3.8854	PI 38:4	2.38448	1.66398	1.71496	1.13621	1.68245	0.50657	1.39403	0.813281	1.41375	1.28691	1.05229	0.279357	0.690884	1.18727	1.54044	1.10704	0.95579	1.0231	PI 38:4	0.192135	0.223801	0.285534	0.985713
PI 38:5	2.06906	1.68173	1.49697	1.11082	0.999123	0.556969	1.49844	0.56353	1.0687	0.970752	0.863542	0.13139	0.769652	0.762778	1.46255	1.02676	1.14455	1.08898	PI 38:5	0.477399	0.38121	0.432606	0.302319	0.334378	0.109494	0.384796	0.207914	0.377504	0.320811	0.244533	0.0503391	0.207718	0.250908	0.38817	0.260411	0.237998	0.286748	PI 38:5	0.450068	0.482818	0.552745	0.992057
PI 38:6	0.226523	0.259349	0.193378	0.229433	0.11622	0.120745	0.0854752	0.0363942	0.0799723	0.0526257	0.0554586	0.0776134	0.0441396	0.0417842	0.0306947	0.0798275	0.10153	0.0610076	PI 38:6	0.0522661	0.0587882	0.0558837	0.0624418	0.0388954	0.0237372	0.0219498	0.0134276	0.0282492	0.0173916	0.0157045	0.0297358	0.0119127	0.0137445	0.00814655	0.0202461	0.0211122	0.0160644	PI 38:6	5.62899e-05	0.000529844	7.54629e-05	0.562295
PI 40:4	0.0865644	0.155191	0.0765453	0.0548778	0.075679	0.0449707	0.0888032	0.0359132	0.0188591	0.032689	0.0683475	0.00779794	0.0468204	0.0405857	0.0737433	0.0295622	0.047912	0.0902509	PI 40:4	0.0199732	0.0351782	0.0221206	0.0149354	0.0253276	0.00884076	0.0228045	0.0132502	0.00666173	0.010803	0.0193543	0.0029876	0.0126362	0.0133503	0.0195719	0.00749766	0.00996281	0.0237647	PI 40:4	0.166994	0.169899	0.319889	0.910757
PI 40:5	0.119087	0.152514	0.116557	0.0314528	0.0188814	0.0153674	0.0944968	0.100743	0.0562378	0.102083	0.0268904	0.0187527	0.022471	0.0212116	0.137239	0.117995	0.102304	0.0970598	PI 40:5	0.0274771	0.0345713	0.0336834	0.0085601	0.00631905	0.00302106	0.0242666	0.0371689	0.0198653	0.033736	0.00761467	0.00718466	0.00606461	0.00697733	0.036424	0.0299264	0.021273	0.0255576	PI 40:5	0.933489	0.933489	0.959219	0.996568
PI 40:6	0.161921	0.0952155	0.0360334	0.069661	0.0535223	0.0344445	0.115604	0.0305016	0.0971873	0.0410459	0.0505446	0	0.0108488	0.0615215	0.0866397	0.0487096	0.034344	0.135251	PI 40:6	0.0373605	0.0215831	0.0104132	0.0189588	0.0179124	0.00677142	0.029687	0.0112535	0.0343302	0.0135647	0.014313	0	0.00292795	0.0202369	0.0229947	0.0123539	0.00714148	0.0356141	PI 40:6	0.856416	0.961498	0.950179	0.844055
PI 40:7	0.0578771	0.0810201	0.046851	0.0868246	0.0215034	0.0250234	0.0426481	0.0316144	0.0709431	0.0153874	0.0127677	0.0359634	0.0150144	0.02013	0.0849597	0.0651618	0.00893876	0.0488756	PI 40:7	0.0133541	0.0183654	0.0135393	0.02363	0.00719658	0.00491933	0.0109519	0.0116641	0.0250597	0.00508519	0.00361548	0.0137786	0.00405219	0.00662154	0.0225488	0.0165266	0.00185873	0.0128699	PI 40:7	0.815025	0.909574	0.804122	0.974258
PG 30:0	0.0024286	0.00335836	0.00245096	0.00340741	0.00195007	0.00358074	0.000482566	0.000455947	0.000365974	0.0004883	0.000477074	0.000318965	0.00131574	0.000692318	0.00151215	0.000961811	0.00155643	0.0013787	PG 30:0	0.000560356	0.000761261	0.000708295	0.000927353	0.000652633	0.000703935	0.000123922	0.000168222	0.000129276	0.000161372	0.000135095	0.000122204	0.0003551	0.000227731	0.000401335	0.000243938	0.000323643	0.000363036	PG 30:0	1.16075e-08	1.54532e-08	1.2745e-06	0.00486484
PG 32:1	0.00646748	0.009284	0.0076004	0.00683444	0.00690559	0.00834176	0.00453787	0.00239369	0.00252613	0.00333315	0.00419155	0.00191118	0.00598093	0.00522188	0.00607946	0.00784125	0.00804333	0.00491104	PG 32:1	0.00149225	0.00210447	0.00219642	0.00186004	0.0023111	0.0016399	0.00116532	0.000883151	0.000892325	0.00110153	0.00118694	0.000732224	0.00161417	0.00171768	0.00161352	0.00198872	0.00167253	0.00129317	PG 32:1	3.35092e-05	2.90155e-05	0.15687	0.00109989
PG 34:0	0.012511	0.011858	0.00929966	0.0111445	0.0065211	0.00909011	0.00477574	0.0026485	0.00313028	0.00493029	0.00276052	0.00252453	0.00568237	0.00321791	0.00502106	0.00561892	0.00719391	0.00670674	PG 34:0	0.00288669	0.00268793	0.00268748	0.00303306	0.00218242	0.00178702	0.0012264	0.000977164	0.00110573	0.00162935	0.000781709	0.000967216	0.00153359	0.0010585	0.00133262	0.00142509	0.0014959	0.00176601	PG 34:0	8.56461e-06	9.68444e-06	0.000159594	0.275696
PG 34:1	0.063368	0.0697788	0.0643907	0.0656059	0.0537308	0.060043	0.0549919	0.035946	0.0329107	0.0398549	0.0458789	0.0302384	0.0514063	0.0454886	0.055285	0.0598242	0.0790525	0.060323	PG 34:1	0.014621	0.0158172	0.0186081	0.0178551	0.0179822	0.0118038	0.0141218	0.0132623	0.0116253	0.0131711	0.0129917	0.0115852	0.0138738	0.014963	0.014673	0.0151728	0.0164382	0.0158841	PG 34:1	0.0110867	0.0102058	0.604921	0.0674568
PG 34:2	0.00517433	0.00692147	0.00765552	0.00734678	0.00569389	0.00539945	0.00209659	0.00112683	0.00146443	0.00241183	0.00192019	0.000994759	0.0010617	0.00172926	0.00234304	0.00235405	0.00239188	0.000773927	PG 34:2	0.00119388	0.00156893	0.00221235	0.00199948	0.00190558	0.00106147	0.0005384	0.000415742	0.000517291	0.000797053	0.000543749	0.000381119	0.000286537	0.000568822	0.000621856	0.000597042	0.000497368	0.000203789	PG 34:2	5.16232e-06	2.57696e-05	1.2955e-05	0.913697
PG 36:1	0.00815719	0.00883236	0.00653584	0.008579	0.00563855	0.00766365	0.00478232	0.00369925	0.00330889	0.00452984	0.00469452	0.00277282	0.00700185	0.00514925	0.00670554	0.0095549	0.0107237	0.00603031	PG 36:1	0.00188213	0.00200209	0.00188878	0.00233484	0.00188706	0.00150659	0.00122809	0.00136484	0.00116882	0.00149701	0.00132937	0.00106234	0.0018897	0.00169379	0.00177969	0.00242335	0.00222989	0.00158789	PG 36:1	0.000600181	0.00171903	0.99276	0.0013696
PG 36:2	0.016669	0.02109	0.0187922	0.0232594	0.0124401	0.0196146	0.0193103	0.0134833	0.00956671	0.0176428	0.0185735	0.00856739	0.0278144	0.0218121	0.0228394	0.0295551	0.0324166	0.0262752	PG 36:2	0.00384607	0.00478061	0.00543071	0.0063302	0.00416335	0.00385601	0.00495884	0.00497466	0.00337932	0.00583054	0.00525955	0.0032824	0.00750672	0.00717485	0.0060617	0.00749588	0.00674071	0.00691874	PG 36:2	0.000439351	0.970229	0.00146218	0.000921908
PG 36:3	0.00213659	0.00302079	0.00243614	0.00421625	0.00289319	0.00292788	0.00121162	0.0010522	0.000312251	0.00104785	0.000902878	0.000487287	0.00141289	0.00187575	0.00111363	0.00134103	0.00179407	0.00194083	PG 36:3	0.00049298	0.000684742	0.000704014	0.00114748	0.000968266	0.000575589	0.000311142	0.00038821	0.000110299	0.00034629	0.000255672	0.000186693	0.00038132	0.000617009	0.000295564	0.000340117	0.000373059	0.000511056	PG 36:3	0.000466974	0.000400683	0.00875143	0.292426
PG 36:4	0.0130758	0.014446	0.0135997	0.0165701	0.0107935	0.0141081	0.00148146	0.000619539	0.00114205	0.000389759	0.00124309	0.000854365	0.00207079	0.00109711	0.00326164	0.00190093	0.00310033	0.00290022	PG 36:4	0.003017	0.00327457	0.00393014	0.00450968	0.00361229	0.00277351	0.000380437	0.000228578	0.000403415	0.000128806	0.000352012	0.00032733	0.000558878	0.000360883	0.000865658	0.000482119	0.000644682	0.000763681	PG 36:4	4.24147e-10	6.77916e-09	9.90341e-09	0.374657
PG 38:4	0.0220638	0.0254257	0.0252617	0.0210524	0.0182986	0.0199469	0.00320977	0.00275166	0.00270326	0.00298417	0.00428931	0.00160398	0.00662398	0.00446131	0.00581428	0.0072249	0.00804948	0.0065568	PG 38:4	0.00509082	0.00576341	0.00730031	0.00572957	0.00612402	0.00392135	0.000824263	0.00101522	0.000954893	0.0009862	0.00121462	0.00061453	0.00178772	0.0014675	0.00154314	0.0018324	0.00167381	0.00172653	PG 38:4	5.04093e-09	1.40848e-08	8.84644e-08	0.165029
BMP 32:1	0.0671678	0.085879	0.0471901	0.0622964	0.0274881	0.074572	0.0325813	0.0137673	0.0295635	0.0176344	0.0236907	0.0119363	0.0418774	0.0221551	0.0186889	0.031701	0.0389351	-0.000215002	BMP 32:1	0.0154978	0.0194668	0.0136373	0.0169544	0.00919949	0.0146601	0.0083668	0.00507942	0.0104429	0.00582776	0.00670861	0.00457314	0.0113021	0.00728768	0.00496015	0.00804011	0.00809616	-5.6614e-05	BMP 32:1	0.000588719	0.00170097	0.0013369	0.991866
BMP 34:1	0.0311958	0.0366739	0.030255	0.0457651	0.0316038	0.0220435	0.244865	0.163992	0.158585	0.180099	0.20265	0.115813	0.181889	0.133491	0.188058	0.149021	0.219217	0.182644	BMP 34:1	0.00719788	0.00831311	0.0087433	0.0124553	0.0105769	0.00433351	0.0628809	0.0605047	0.0560182	0.0595185	0.0573852	0.0443712	0.0490892	0.0439104	0.0499118	0.0377953	0.045584	0.0480934	BMP 34:1	6.89645e-11	5.86836e-09	8.90732e-09	0.00349793
BMP 36:1	0.0284577	0.0557856	0.0265996	0.0358692	0.0184338	0.0519811	0.297931	0.190885	0.247226	0.189265	0.272316	0.152399	0.377421	0.253371	0.36625	0.290071	0.429535	0.380646	BMP 36:1	0.00656612	0.0126453	0.00768695	0.00976206	0.00616926	0.0102189	0.076508	0.0704268	0.0873293	0.0625477	0.077113	0.0583881	0.101861	0.0833437	0.097205	0.0735688	0.0893174	0.100231	BMP 36:1	2.08177e-10	1.4986e-08	6.0199e-09	0.00618313
BMP 36:2	0.458884	0.518579	0.382018	0.593747	0.369172	0.575815	5.6919	3.75886	3.86403	4.23365	5.17337	2.77252	5.91896	4.19461	5.20513	4.62015	7.04459	5.95157	BMP 36:2	0.105879	0.11755	0.110398	0.161593	0.123551	0.113199	1.46167	1.38683	1.36492	1.39912	1.46497	1.06223	1.59745	1.37977	1.38147	1.17178	1.46485	1.56716	BMP 36:2	1.18121e-11	5.87281e-09	5.83071e-09	0.601741
BMP 38:2	0.0142703	0.0202068	0.00303292	0.0127676	0.00926958	0.0210187	0.232855	0.153044	0.179887	0.164943	0.247137	0.103339	0.288625	0.210936	0.254329	0.246757	0.32559	0.264809	BMP 38:2	0.00329262	0.0045804	0.000876476	0.0034748	0.00310226	0.00413206	0.0597967	0.0564654	0.0635429	0.0545099	0.0699829	0.039592	0.0778959	0.0693853	0.0675005	0.0625833	0.0677031	0.069729	BMP 38:2	5.38326e-11	7.08183e-09	5.86875e-09	0.0195218
BMP 38:3	0.0358417	0.0362255	0.0336335	0.0318626	0.0292053	0.0536005	0.690811	0.481077	0.478524	0.511554	0.595094	0.328863	0.780039	0.467414	0.685817	0.576834	0.889563	0.833079	BMP 38:3	0.00826984	0.00821147	0.00971965	0.00867165	0.00977416	0.0105373	0.177399	0.177493	0.169032	0.169057	0.168515	0.125997	0.210521	0.153751	0.18202	0.146299	0.184976	0.219365	BMP 38:3	2.8739e-10	8.83688e-09	6.42225e-09	0.293416
BMP 40:7	0.205497	0.246353	0.182055	0.236406	0.150808	0.271883	0.348584	0.211511	0.215169	0.254404	0.277984	0.185724	0.441244	0.300089	0.357175	0.31378	0.50037	0.402747	BMP 40:7	0.0474147	0.0558425	0.0526115	0.0643396	0.0504711	0.0534493	0.0895158	0.0780369	0.0760058	0.0840746	0.078718	0.0711559	0.119086	0.0987111	0.0947965	0.0795819	0.104047	0.106051	BMP 40:7	1.0949e-06	0.000554898	7.04759e-07	0.00333637
AcylPG 16:0-34:0	0.00300861	0.00444318	0.003054	0.00344893	0.00165544	0.00396744	0.00137498	0.0013601	0.00163611	0.00128436	0.00108723	0.00112561	0.00245335	0.00171947	0.00169608	0.00101733	0.00223168	0.00213658	AcylPG 16:0-34:0	0.000694182	0.00100716	0.000882566	0.000938651	0.000554029	0.000779955	0.000353092	0.000501807	0.000577935	0.000424452	0.000307875	0.000431253	0.000662126	0.000565602	0.000450151	0.000258018	0.000464055	0.000562602	AcylPG 16:0-34:0	0.000548646	0.000733598	0.00334211	0.728365
AcylPG 16:0-34:1	0.00605651	0.00752915	0.00507822	0.00626656	0.0060099	0.00531306	0.00530453	0.00398859	0.00450616	0.0040476	0.00424176	0.0031884	0.00648762	0.0060814	0.00630224	0.0105154	0.00994322	0.00672011	AcylPG 16:0-34:1	0.00139743	0.00170668	0.00146754	0.00170549	0.00201134	0.00104449	0.00136219	0.00147159	0.00159174	0.00133764	0.00120116	0.00122156	0.00175092	0.00200041	0.00167265	0.00266696	0.00206759	0.00176953	AcylPG 16:0-34:1	0.00744302	0.521278	0.0581685	0.00656685
AcylPG 16:0-34:2	0.0138941	0.0158002	0.0106376	0.0138601	0.00916749	0.0118736	0.00835777	0.0063857	0.00594974	0.00521422	0.00655339	0.00367556	0.0183157	0.0115148	0.0126116	0.0165858	0.0187792	0.0116588	AcylPG 16:0-34:2	0.00320581	0.00358154	0.00307414	0.00377214	0.00306809	0.00233422	0.00214626	0.002356	0.00210167	0.00172318	0.00185575	0.00140821	0.00494315	0.00378769	0.0033472	0.00420654	0.00390495	0.00306998	AcylPG 16:0-34:2	3.70884e-05	0.0023001	0.0782331	2.77904e-05
AcylPG 16:0-36:0	0.00302689	0.00344267	0.00195212	0.000198724	0.00152201	0.00238245	0.00213211	0.00155261	0.00151217	0.000938998	0.0014323	0.000276577	0.0025371	0.00228926	0.00285182	0.0025323	0.00380078	0.0019155	AcylPG 16:0-36:0	0.000698401	0.000780374	0.000564138	5.40843e-05	0.000509373	0.000468365	0.000547522	0.000572835	0.000534155	0.000310317	0.000405591	0.000105964	0.000684728	0.000753029	0.000756891	0.000642252	0.000790334	0.000504385	AcylPG 16:0-36:0	0.0669719	0.642035	0.272505	0.0579005
AcylPG 16:0-36:1	0.00311684	0.00328672	0.00278139	0.00318483	0.0026691	0.00297251	0.00302528	0.00262296	0.00235692	0.00195033	0.00321779	0.00200027	0.00513898	0.00311943	0.00330757	0.00572568	0.00587502	0.00431871	AcylPG 16:0-36:1	0.000719156	0.000745022	0.000803785	0.000866775	0.00089327	0.000584363	0.000776885	0.000967739	0.000832552	0.000644539	0.000911197	0.000766356	0.00138694	0.00102611	0.000877849	0.00145217	0.00122165	0.0011372	AcylPG 16:0-36:1	0.000587081	0.857324	0.000932798	0.00266942
AcylPG 16:0-36:2	0.0300884	0.0293296	0.0218865	0.0241421	0.0147564	0.0229821	0.0388067	0.0257912	0.0265358	0.0241158	0.0345393	0.0194899	0.0522732	0.0357694	0.0372471	0.0493804	0.066913	0.0437133	AcylPG 16:0-36:2	0.00694235	0.00664834	0.00632492	0.00657044	0.00493854	0.00451803	0.00996548	0.00951566	0.00937343	0.00796973	0.00978064	0.0074671	0.0141078	0.011766	0.00988561	0.012524	0.0139139	0.0115105	AcylPG 16:0-36:2	1.20792e-06	0.00201895	7.63067e-07	0.00100994
AcylPG 16:0-36:3	0.0146631	0.019289	0.00847895	0.0119982	0.0105033	0.0137115	0.0254034	0.018719	0.019468	0.016083	0.0227672	0.0159346	0.0398904	0.0264016	0.0282991	0.0398246	0.0478058	0.0306329	AcylPG 16:0-36:3	0.00338324	0.00437237	0.00245031	0.0032654	0.00351515	0.00269552	0.00652354	0.00690638	0.00687682	0.00531508	0.00644709	0.00610499	0.0107659	0.00868452	0.00751074	0.0101005	0.00994073	0.00806621	AcylPG 16:0-36:3	4.58217e-08	8.10565e-05	3.37963e-08	0.000207279
AcylPG 16:0-36:4	0.00428698	0.00444249	0.0026041	0.00340709	0.00225382	0.0037156	0.00283991	0.00232433	0.00218096	0.00195098	0.0016412	0.00303285	0.00485025	0.00400511	0.00308175	0.00599053	0.00591531	0.0048483	AcylPG 16:0-36:4	0.000989144	0.00100701	0.00075255	0.000927265	0.000754289	0.000730446	0.000729283	0.000857559	0.000770398	0.000644755	0.000464746	0.00116197	0.00130901	0.00131744	0.000817915	0.00151934	0.00123003	0.00127665	AcylPG 16:0-36:4	0.00250616	0.735924	0.0133884	0.00296067
AcylPG 16:0-38:3	0.00240676	0.00231527	0.0020218	0.00168657	0.00174938	0.00216892	0.0161887	0.0112525	0.0121656	0.0100088	0.0156509	0.00784581	0.0179966	0.0113863	0.014522	0.0176169	0.0240508	0.0123729	AcylPG 16:0-38:3	0.000555317	0.000524817	0.000584273	0.000459012	0.000585467	0.000426387	0.00415722	0.00415161	0.00429733	0.00330769	0.00443195	0.00300595	0.00485704	0.00374542	0.00385422	0.00446806	0.00500112	0.003258	AcylPG 16:0-38:3	4.01521e-09	3.88633e-08	1.59304e-08	0.58119
AcylPG 16:0-38:4	0.00235108	0.00235954	0.00187558	0.00306078	0.00169159	0.00294948	0.00158237	0.000925459	0.00102276	0.000675017	0.00113711	0.000379788	0.00198345	0.00135234	0.0020045	0.00217296	0.00185969	0.00234188	AcylPG 16:0-38:4	0.000542469	0.000534852	0.000542017	0.000833015	0.000566126	0.000579837	0.000406348	0.000341448	0.000361277	0.000223078	0.000322001	0.000145507	0.000535304	0.000444839	0.000532006	0.000551112	0.000386703	0.00061666	AcylPG 16:0-38:4	0.000314927	0.000278917	0.297698	0.00582966
AcylPG 16:0-38:5	0.00467684	0.00562279	0.00430587	0.00552346	0.00360315	0.00501005	0.00142934	0.0007918	0.00161896	0.00116179	0.00196151	0.000702155	0.00297437	0.00292316	0.00176905	0.00341751	0.00450147	0.0021625	AcylPG 16:0-38:5	0.0010791	0.00127455	0.00124434	0.00150325	0.00120587	0.000984923	0.00036705	0.000292134	0.000571876	0.000383946	0.000555448	0.000269015	0.00080274	0.000961544	0.000469517	0.000866761	0.000936036	0.000569427	AcylPG 16:0-38:5	3.2169e-06	2.0833e-06	0.00118631	0.00669321
LPC 16:0	0.496821	0.449502	0.250676	0.270614	0.273357	0.340816	0.478374	0.205844	0.243355	0.277441	0.304281	0.14076	0.545515	0.24457	0.347808	0.342944	0.465491	0.311602	LPC 16:0	0.114633	0.101892	0.072442	0.0736496	0.0914846	0.0670009	0.122845	0.0759459	0.0859622	0.0916881	0.0861648	0.0539289	0.147227	0.0804487	0.0923103	0.0869785	0.0967941	0.0820506	LPC 16:0	0.614338	0.998075	0.686042	0.65036
LPC 16:1	0.0301059	0.0324684	0.0145448	0.0163388	0.0175253	0.0241866	0.0666783	0.0342807	0.0383706	0.0417661	0.0536459	0.0248043	0.0446464	0.026764	0.0404868	0.0387487	0.0665517	0.0403544	LPC 16:1	0.00694639	0.00735982	0.00420326	0.00444674	0.00586521	0.00475483	0.0171229	0.0126478	0.0135539	0.0138027	0.0151911	0.00950321	0.0120494	0.00880375	0.0107454	0.00982758	0.0138388	0.0106261	LPC 16:1	1.21783e-05	9.74628e-06	0.000674116	0.0784554
LPC 18:0	0.189423	0.198188	0.148143	0.130807	0.119038	0.137952	0.133293	0.0586429	0.0726026	0.0792049	0.0783334	0.0369857	0.211088	0.0933099	0.145853	0.122814	0.217471	0.138017	LPC 18:0	0.0437059	0.0449246	0.0428114	0.0356001	0.0398388	0.0271199	0.0342295	0.0216363	0.0256459	0.0261754	0.022182	0.0141702	0.0569697	0.0306933	0.0387103	0.0311485	0.045221	0.0363424	LPC 18:0	0.00520275	0.0130983	0.981208	0.00904128
LPC 18:1	0.0971343	0.10346	0.0589295	0.061412	0.0560669	0.0831138	0.173429	0.0858436	0.100995	0.108369	0.115817	0.0632434	0.192992	0.09876	0.149288	0.145426	0.240836	0.149932	LPC 18:1	0.022412	0.023452	0.0170299	0.0167137	0.018764	0.0163393	0.0445362	0.031672	0.0356752	0.0358134	0.0327963	0.0242303	0.0520858	0.0324861	0.0396219	0.0368834	0.0500795	0.0394798	LPC 18:1	4.19429e-05	0.00192293	3.31563e-05	0.110284
LPC 20:0	0.00137019	0.00191423	0.00139104	0.00121444	0.00129718	0.00148701	0.00278205	0.00110211	0.00149541	0.00197692	0.00185259	0.000999547	0.00292218	0.0016475	0.0034479	0.00231401	0.00553034	0.00338851	LPC 20:0	0.000316147	0.000433911	0.000401992	0.000330518	0.000434128	0.000292329	0.000714425	0.000406622	0.000528233	0.000653326	0.000524607	0.000382954	0.000788655	0.000541927	0.000915093	0.000586887	0.00114998	0.000892256	LPC 20:0	0.000625843	0.183754	0.000473312	0.018987
LPC 20:1	0.00325922	0.00417533	0.00244993	0.00239223	0.00220332	0.00309238	0.00805731	0.00393848	0.00484954	0.00613427	0.00612023	0.0030938	0.0107696	0.00576451	0.0093558	0.00852957	0.0149269	0.00880464	LPC 20:1	0.000752006	0.00094645	0.000707999	0.000651064	0.000737388	0.000607929	0.0020691	0.0014531	0.00171304	0.00202724	0.00173309	0.00118532	0.00290658	0.00189618	0.00248308	0.0021633	0.00310389	0.00231842	LPC 20:1	8.35146e-07	0.000448896	5.37972e-07	0.00283633
LPC 20:2	0.00241013	0.00292599	0.00177065	0.00175987	0.00180736	0.00225282	0.00430872	0.0023603	0.00262475	0.00290207	0.00319097	0.00166195	0.00424954	0.00262375	0.00393916	0.0038752	0.00672175	0.0045789	LPC 20:2	0.000556094	0.000663254	0.000511696	0.000478961	0.000604873	0.000442881	0.00110647	0.000870833	0.000927158	0.000959068	0.000903601	0.00063674	0.00114689	0.000863054	0.00104548	0.000982842	0.00139772	0.00120571	LPC 20:2	3.02186e-05	0.0020652	2.24314e-05	0.0687461
LPC 20:3	0.00595597	0.00678613	0.00331736	0.00371452	0.00375503	0.00565467	0.00797192	0.00406111	0.00500014	0.00546573	0.00587227	0.00294942	0.00724697	0.005025	0.00681303	0.00669727	0.0112046	0.00734496	LPC 20:3	0.00137423	0.00153826	0.000958674	0.00101093	0.0012567	0.00111165	0.00204717	0.00149834	0.00176624	0.0018063	0.00166288	0.00113	0.00195586	0.00165292	0.00180822	0.00169858	0.00232988	0.00193406	LPC 20:3	0.00137583	0.0268849	0.00108796	0.271218
LPC 20:4	0.0246135	0.0292327	0.0128146	0.0143279	0.015395	0.0247594	0.0063683	0.0036786	0.00450557	0.00450613	0.00543343	0.00278364	0.00663794	0.00412571	0.00632615	0.00604028	0.0101056	0.00606739	LPC 20:4	0.00567913	0.00662637	0.00370326	0.00389945	0.00515226	0.00486743	0.00163537	0.00135722	0.00159154	0.00148917	0.00153861	0.00106649	0.00179149	0.00135711	0.001679	0.00153196	0.00210135	0.00159766	LPC 20:4	1.45255e-07	3.94064e-07	9.19742e-07	0.821436
LPCe 16:0	0.00278181	0.00242823	0.00133895	0.00145887	0.00158699	0.00205002	0.00986179	0.00485614	0.00492658	0.00649512	0.00698707	0.00369634	0.00558057	0.00326693	0.00517658	0.00476299	0.00715133	0.00488235	LPCe 16:0	0.000641852	0.000550422	0.000386941	0.000397043	0.000531121	0.000403011	0.00253249	0.00179167	0.00174025	0.00214649	0.00197856	0.00141617	0.00150612	0.00107462	0.00137389	0.00120801	0.00148705	0.00128561	LPCe 16:0	1.92202e-07	1.30512e-07	9.12852e-05	0.0018434
LPCe 18:0	0.00692458	0.0066687	0.00410009	0.00402391	0.00361959	0.00501204	0.0203054	0.00864557	0.0101111	0.0131553	0.0134839	0.00592437	0.0159653	0.0086355	0.0128004	0.0129297	0.0180792	0.0123285	LPCe 18:0	0.00159772	0.00151164	0.00118487	0.00109514	0.00121137	0.000985313	0.00521439	0.00318978	0.00357162	0.00434753	0.0038183	0.00226979	0.00430882	0.00284056	0.0033973	0.00327928	0.00375939	0.00324632	LPCe 18:0	1.63932e-05	3.08661e-05	0.000104985	0.774366
LPCe 18:1	0.000793928	0.000826945	0.000412165	0.000433117	0.000601259	0.000885754	0.00532905	0.00256217	0.0030777	0.00316069	0.00372276	0.00175168	0.00309454	0.00191725	0.00276545	0.00254399	0.0041925	0.00293637	LPCe 18:1	0.000183185	0.000187449	0.00011911	0.000117876	0.000201224	0.00017413	0.00136849	0.000945313	0.00108716	0.00104454	0.00105419	0.000671115	0.000835173	0.000630659	0.000733966	0.000645216	0.000871789	0.000773201	LPCe 18:1	1.02173e-07	8.77043e-08	1.11357e-05	0.0108365
LPCe 20:0	0.000610613	0.000686729	0.000633488	0.000588414	0.000555482	0.000547157	0.00147541	0.000742165	0.000792929	0.000930932	0.000963369	0.00066404	0.00116798	0.000745739	0.00122982	0.00108992	0.00144067	0.00116778	LPCe 20:0	0.000140888	0.000155665	0.00018307	0.000160141	0.000185904	0.000107565	0.000378881	0.000273821	0.000280092	0.000307652	0.000272801	0.000254412	0.00031522	0.000245303	0.000326403	0.000276429	0.000299574	0.000307498	LPCe 20:0	4.44929e-06	1.58754e-05	1.52811e-05	0.999716
LPE 18:0	0.0782247	0.0627943	0.0348033	0.0732524	0.0384132	0.0477641	0.0612204	0.0452894	0.0329395	0.054243	0.0209102	0.0347955	0.0618505	0.0198999	0.040469	0.0451528	0.0614467	0.014382	LPE 18:0	0.018049	0.014234	0.0100577	0.0199362	0.0128558	0.00938991	0.0157213	0.0167095	0.0116355	0.0179261	0.00592123	0.0133311	0.0166926	0.00654586	0.0107407	0.0114518	0.0127772	0.00378704	LPE 18:0	0.308137	0.97488	0.328944	0.436697
LPI 16:0	0.00504369	0.00945393	0.00141748	5.54782e-05	0.00325249	7.49271e-05	0.027393	0.00817975	0.00728656	0.0165697	0.00831392	0.00113586	0.00214353	0.000717765	0.003656	0.00312639	0.00441794	0.00283103	LPI 16:0	0.00116374	0.00214299	0.000409634	1.50988e-05	0.00108852	1.47299e-05	0.00703446	0.00301792	0.00257388	0.00547589	0.00235429	0.00043518	0.000578508	0.000236101	0.000970323	0.000792925	0.000918667	0.000745461	LPI 16:0	0.00719468	0.0162524	0.992456	0.0128741
LPI 18:0	0.0355057	0.0331274	0.0015223	0.0010046	0.0204612	0.00563303	0.0808259	0.0288071	0.0440531	0.0277711	0.0371105	0.00427067	0.0210121	0.0264237	0.0171922	0.00570555	0.0407419	0.00218027	LPI 18:0	0.00819231	0.0075092	0.000439926	0.00027341	0.00684778	0.00110739	0.0207559	0.0106284	0.0155612	0.00917772	0.0105088	0.00163621	0.00567088	0.00869179	0.00456291	0.00144706	0.00847186	0.000574105	LPI 18:0	0.0340752	0.0435686	0.949524	0.0773182
LPI 18:1	0.00634232	0.00599597	0.00142812	0	0.000565711	0	0.0186685	0.00634173	0.00719769	0.00642341	0.00738417	0.00555625	0.00268119	0.00362668	0.00332546	0.00539639	0.00253413	0	LPI 18:1	0.00146338	0.00135915	0.000412707	0	0.000189327	0	0.00479402	0.00233978	0.00254249	0.00212279	0.00209101	0.00212875	0.000723616	0.00119296	0.000882596	0.00136865	0.000526948	0	LPI 18:1	0.00369002	0.0093853	0.986291	0.00839315
LPI 20:3	0.00197747	-5.82162e-05	0.00135358	0	0	0.0012199	0.0174085	0.00779654	0.00762522	0.0119761	0.00501322	0	0.00211044	0.0054703	0.00242345	0.00107683	0.00410803	0.000762763	LPI 20:3	0.000456266	-1.31963e-05	0.000391168	0	0	0.00023982	0.00447047	0.00287653	0.00269351	0.00395781	0.00141962	0	0.000569579	0.0017994	0.000643199	0.00027311	0.000854224	0.000200849	LPI 20:3	0.000262056	0.00049322	0.654361	0.000917693
LPI 20:4	0.00754824	0.00277909	0.00269664	0.00204979	0.00255731	0.00389605	0.00821269	0.00197658	0.0011596	0.00462136	0.00282913	0.00319038	0.000342184	0.00257214	0.00580766	0.00299432	0.00621552	0.00194173	LPI 20:4	0.00174162	0.000629955	0.000779293	0.000557865	0.000855859	0.000765921	0.002109	0.000729257	0.000409613	0.00152725	0.000801137	0.00122232	9.23505e-05	0.000846079	0.00154139	0.00075943	0.00129245	0.000511292	LPI 20:4	0.601504	0.709002	0.986586	0.614586
LPS 16:0	0.0274424	0.0269535	0.00205341	0.00260904	0.0155786	0.015567	0.0261166	0.0136074	0.0243436	0.0184622	0.0465793	0	0.0167909	0.0160361	0.0315573	0.0281326	0.0591901	0.0202428	LPS 16:0	0.00633185	0.00610974	0.000593409	0.000710069	0.00521371	0.00306031	0.00670669	0.00502043	0.00859905	0.00610134	0.0131901	0	0.00453164	0.00527491	0.00837549	0.00713507	0.012308	0.00533029	LPS 16:0	0.0582265	0.0707462	0.128223	0.901165
LPS 18:0	0.225325	0.149795	0.106113	0.0812468	0.218495	0.0867411	0.197269	0.106545	0.148421	0.24229	0.29908	0.0473343	0.0880726	0.136225	0.0900687	0.154236	0.343951	0.10707	LPS 18:0	0.0519897	0.0339549	0.0306652	0.0221119	0.0731239	0.0170524	0.0506582	0.0393096	0.0524279	0.0800714	0.0846918	0.018135	0.0237696	0.0448099	0.0239048	0.0391178	0.0715212	0.0281934	LPS 18:0	0.364597	0.422742	0.999424	0.440126
LPS 18:1	0.017304	0.023429	0.0177881	0.0216657	0.0420162	0.0202653	0.0755148	0.0488667	0.0351711	0.0316616	0.0625169	0.00821927	0.0200352	0.0256091	0.0293519	0.0360557	0.0808912	0.0398228	LPS 18:1	0.0039926	0.00531081	0.00514055	0.00589649	0.0140616	0.00398394	0.019392	0.0180293	0.0124237	0.0104634	0.0177032	0.00314902	0.00540722	0.00842384	0.00779017	0.00914458	0.0168205	0.0104861	LPS 18:1	0.0614368	0.0500421	0.473885	0.3649
LPS 20:4	0.0159538	0.0277265	0.00856376	0.00364791	0.0156774	0.00436501	0.00748044	0.0141196	0.00255071	0.0148126	0.00210094	0.00408469	0.0058241	0.00891427	0.00669132	0.0144031	0.00779274	0.0122759	LPS 20:4	0.00368106	0.00628496	0.00247482	0.000992806	0.00524678	0.000858114	0.00192096	0.00520942	0.000901005	0.00489523	0.000594934	0.00156495	0.00157184	0.00293226	0.00177592	0.00365295	0.00162042	0.00323248	LPS 20:4	0.704957	0.762762	0.735057	0.998742
NAPE 16:0/18:0/20:4	0.00877683	0.0129172	0.00881598	0.00838009	0.00684627	0.0106223	0.00776691	0.00608212	0.00623618	0.00467704	0.00669166	0.00409806	0.0147425	0.0101522	0.00884357	0.01402	0.0160942	0.0119599	NAPE 16:0/18:0/20:4	0.0020251	0.00292803	0.00254771	0.0022807	0.00229125	0.00208822	0.00199453	0.002244	0.00220285	0.00154566	0.00189491	0.00157008	0.00397878	0.00333945	0.00234714	0.00355579	0.00334663	0.00314927	NAPE 16:0/18:0/20:4	0.00010361	0.165074	0.003423	8.43296e-05
NAPE 18:0/18:1/20:4	0.0150696	0.01493	0.00803055	0.0109568	0.00766234	0.0115875	0.00800622	0.0071052	0.00611704	0.00607451	0.00928445	0.00504973	0.0183122	0.0122113	0.0120744	0.0199739	0.0201811	0.0137245	NAPE 18:0/18:1/20:4	0.00347704	0.00338429	0.00232073	0.00298197	0.00256437	0.00227797	0.00205598	0.00262146	0.00216077	0.00200749	0.00262912	0.00193469	0.00494221	0.00401676	0.00320461	0.00506585	0.00419646	0.00361391	NAPE 18:0/18:1/20:4	6.61586e-05	0.176044	0.00201977	5.62698e-05
NAPE 18:0/20:4/20:4	0.00762689	0.00662955	0.00400954	0.00552125	0.00330075	0.00585991	0.00182908	0.00141221	0.00116699	0.0010299	0.00208244	0.000637144	0.00282005	0.00177939	0.00205505	0.00349594	0.00448419	0.00273535	NAPE 18:0/20:4/20:4	0.00175977	0.00150276	0.00115871	0.00150265	0.00110466	0.001152	0.000469703	0.000521035	0.000412223	0.000340358	0.000589693	0.000244107	0.000761092	0.000585313	0.000545423	0.000886652	0.000932441	0.000720268	NAPE 18:0/20:4/20:4	1.55507e-06	1.2377e-06	0.00012709	0.0340802
NAPE 18:1/18:1/20:4	0.0179568	0.0155424	0.0102678	0.0145865	0.00852282	0.0165308	0.00717867	0.00449391	0.00418493	0.00411875	0.00705746	0.00436335	0.0161138	0.00872644	0.00891074	0.0156863	0.0169034	0.0114304	NAPE 18:1/18:1/20:4	0.00414321	0.00352309	0.00296726	0.00396982	0.00285234	0.00324977	0.00184347	0.00165803	0.00147827	0.00136115	0.00199849	0.00167172	0.00434889	0.00287047	0.00236496	0.00397841	0.0035149	0.00300984	NAPE 18:1/18:1/20:4	5.09742e-05	0.000116609	0.942071	0.00021494
NAPE p16:0/18:0/20:4	0.00306092	0.00240576	0.00164198	0.00204319	0.00138459	0.00187974	0.00270535	0.00162126	0.0020168	0.00175303	0.00222997	0.00138101	0.00355015	0.00320146	0.00299955	0.00344971	0.00361232	0.00329634	NAPE p16:0/18:0/20:4	0.000706253	0.00054533	0.000474512	0.00055607	0.000463382	0.000369537	0.000694727	0.000598164	0.000712408	0.000579335	0.00063147	0.000529103	0.000958135	0.00105309	0.000796097	0.000874928	0.000751145	0.000867988	NAPE p16:0/18:0/20:4	4.18266e-05	0.195003	3.77017e-05	0.00113805
NAPE p18:0/18:1/20:4	0.00313837	0.00413848	0.00258071	0.00258666	0.00193194	0.00313185	0.00329446	0.00282146	0.00243468	0.00219303	0.00290111	0.00238851	0.00613193	0.0043481	0.00336029	0.00486448	0.0060768	0.00435488	NAPE p18:0/18:1/20:4	0.000724123	0.000938096	0.000745794	0.000703979	0.000646564	0.000615688	0.000846012	0.00104098	0.000860021	0.000724745	0.00082152	0.000915102	0.00165492	0.00143026	0.00089184	0.00123374	0.00126361	0.00114672	NAPE p18:0/18:1/20:4	0.000210574	0.372918	0.000207895	0.00307921
NAPE p18:0/20:4/20:4	0.00494027	0.00447269	0.00307082	0.00474397	0.00368582	0.00482253	0.001982	0.00125388	0.00140727	0.00160269	0.00170821	0.000966265	0.00243332	0.00177311	0.00242823	0.00219753	0.00448807	0.00269321	NAPE p18:0/20:4/20:4	0.00113988	0.00101385	0.000887427	0.00129111	0.00123354	0.000948057	0.000508973	0.000462617	0.000497102	0.000529654	0.000483721	0.000370202	0.000656719	0.000583247	0.000644467	0.000557344	0.000933249	0.000709171	NAPE p18:0/20:4/20:4	1.71138e-06	1.34194e-06	0.000148229	0.0322439
NAPE p18:0/22:4/20:4	0.00358127	0.00380162	0.00115148	0.00293984	0.00185535	0.0035322	0.000723997	0.000548981	0.000465109	0.000394384	0.000523651	0.00047661	0.00104903	0.00062226	0.000317731	0.00139464	0.000794479	0.000653148	NAPE p18:0/22:4/20:4	0.000826313	0.000861739	0.000332762	0.000800099	0.000620933	0.000694392	0.000185921	0.000202546	0.000164294	0.000130335	0.000148285	0.000182602	0.000283117	0.000204686	8.43276e-05	0.000353714	0.000165204	0.000171986	NAPE p18:0/22:4/20:4	4.53745e-06	1.01933e-05	2.64971e-05	0.839561
NAPE p18:0/22:6/20:4	0.000847093	0.00111808	0.000806134	0.00125658	0.000791961	0.000889612	0.000692142	0.000424129	0.000386144	0.000315825	0.000108275	0.000235543	0.00143396	0.000571993	0.000384	0.00130514	0.00146918	0.000587201	NAPE p18:0/22:6/20:4	0.000195451	0.000253442	0.000232963	0.000341989	0.000265046	0.000174888	0.000177741	0.000156482	0.0001364	0.000104373	3.06607e-05	9.0243e-05	0.000387004	0.000188151	0.000101916	0.000331014	0.000305501	0.000154621	NAPE p18:0/22:6/20:4	0.0188741	0.034361	0.999857	0.0333077
NAPE p18:1/18:1/20:4	0.0116149	0.0122761	0.00783506	0.00954128	0.00672499	0.00902045	0.0155668	0.0121171	0.0106611	0.0106057	0.0152468	0.00925738	0.0227858	0.0156278	0.017252	0.0238621	0.0255439	0.0188064	NAPE p18:1/18:1/20:4	0.00267993	0.0027827	0.00226423	0.00259673	0.00225066	0.00177332	0.00399751	0.00447062	0.0037659	0.00350493	0.00431751	0.00354675	0.00614958	0.00514061	0.00457877	0.00605199	0.0053116	0.00495208	NAPE p18:1/18:1/20:4	8.68575e-08	0.0001442	5.90764e-08	0.000309276
NAPE p18:1/20:4/20:4	0.017453	0.0207939	0.0118248	0.013974	0.0107759	0.0146551	0.0077017	0.00651185	0.00435895	0.00570876	0.00659193	0.00537808	0.0138504	0.00956785	0.00800533	0.01515	0.016948	0.0113376	NAPE p18:1/20:4/20:4	0.00402697	0.00471348	0.00341721	0.00380312	0.00360639	0.00288103	0.00197778	0.00240254	0.00153974	0.00188662	0.00186667	0.00206049	0.00373802	0.00314724	0.00212466	0.00384238	0.00352416	0.00298541	NAPE p18:1/20:4/20:4	0.000113166	0.000102099	0.250774	0.00249296
NSer 16:0	0.0428708	0.0150616	0.0197056	0.0321937	0.0227389	0.0159952	0.0143995	0.00506382	0.00758004	0.00142842	0.0395751	0.00812563	0.359958	0.0906353	0.0512903	0.0723931	0.0659522	0.0475869	NSer 16:0	0.00989166	0.00341412	0.00569466	0.00876175	0.00761004	0.00314449	0.00369777	0.00186829	0.00267755	0.000472061	0.0112067	0.00311315	0.0971477	0.0298135	0.0136128	0.0183606	0.0137141	0.0125305	NSer 16:0	0.0535267	0.970942	0.104869	0.0690287

## Sheet: Lipid Names
FC	Free Cholesterol
CE	Cholesterol Ester
AC	Acyl Carnitine
MG	Monoacylglycerol
DG	Diacylglycerol
TG	Triacylglycerol
Cer	Ceramide
SM	Sphingomyelin
dhSM	Dihydrosphingomyelin
Sulf	Sulfatide
GalCer	Galactosylceramide
GlcCer	Glucosylceramide
LacCer	Lactosylceramide
GM3	Monosialodihexosylganglioside
GB3	Globotriaosylceramide
PA	Phosphatidic acid
PC	Phosphatylcholine
Pce	Ether phosphatidylcholine
PE	Phosphatidylethanolamine
PEp	Plasmalogen phosphatidylethanolamine
PS	Phosphatidylserine
PI	Phosphatidylinositol
PG	Phosphatidylglycerol
BMP	Bis(monoacylglycero)phosphate
AcylPG	Acyl Phosphatidylglycerol
LPC	Lysophosphatidylcholine
LPCe	Ether lysophosphatidylcholine
LPE	Lysophosphatidylethanolamine
LPEp	Plasmogen Lysophosphatidylethanolamine
LPI	Lysophosphatidylinositol
LPS	Lysophosphatidylserine
NAPE	N-Acyl Phosphatidylethanolamine
NAPS	N-Acyl Phosphatidylserine
NSer	N-Acyl Serine
